# Supplementary material for: Identification of latent tuberculosis infection-related microRNAs in human U937 macrophages expressing Mycobacterium tuberculosis Hsp16.3
Source: BMC Microbiol. 2014 Feb 12;14:37. doi: 10.1186/1471-2180-14-37 (PMC3925440; doi:10.1186/1471-2180-14-37)
Supplement: Additional file 2: Table S2 — Target genes of differently expressed miRNAs. [file 1471-2180-14-37-S2.xlsx]

## Sheet: PICT-down
	Rank	human Refseq Id	All miRNAs predicted to target the gene	PicTar score	microRNAs with Anchor sites		annotation
miR-181a
	1	NM_014738	All miRNA predictions	13.77	hsa-miR-181a	Genome browser	Homo sapiens KIAA0195 gene product (KIAA0195), mRNA.
	2	NM_145321	All miRNA predictions	10.41	hsa-miR-181a	Genome browser	Homo sapiens oxysterol binding protein-like 3 (OSBPL3), transcript variant 3, mRNA.
	3	NM_145320	All miRNA predictions	10.41	hsa-miR-181a	Genome browser	Homo sapiens oxysterol binding protein-like 3 (OSBPL3), transcript variant 2, mRNA.
	4	NM_015550	All miRNA predictions	10.41	hsa-miR-181a	Genome browser	Homo sapiens oxysterol binding protein-like 3 (OSBPL3), transcript variant 1, mRNA.
	5	NM_145322	All miRNA predictions	10.41	hsa-miR-181a	Genome browser	Homo sapiens oxysterol binding protein-like 3 (OSBPL3), transcript variant 4, mRNA.
	6	NM_145323	All miRNA predictions	10.19	hsa-miR-181a	Genome browser	Homo sapiens oxysterol binding protein-like 3 (OSBPL3), transcript variant 5, mRNA.
	7	NM_145324	All miRNA predictions	10.19	hsa-miR-181a	Genome browser	Homo sapiens oxysterol binding protein-like 3 (OSBPL3), transcript variant 6, mRNA.
	8	NM_005808	All miRNA predictions	9.58	hsa-miR-181a	Genome browser	Homo sapiens CTD (carboxy-terminal domain, RNA polymerase II, polypeptide A) small phosphatase-like (CTDSPL), mRNA.
	9	NM_015094	All miRNA predictions	8.66	hsa-miR-181a	Genome browser	Homo sapiens hypermethylated in cancer 2 (HIC2), mRNA.
	10	NM_021956	All miRNA predictions	8.46	hsa-miR-181a	Genome browser	Homo sapiens glutamate receptor, ionotropic, kainate 2 (GRIK2), transcript variant 1, mRNA.
	11	NM_000332	All miRNA predictions	8.37	hsa-miR-181a	Genome browser	Homo sapiens ataxin 1 (ATXN1), mRNA.
	12	NM_002390	All miRNA predictions	8.37	hsa-miR-181a	Genome browser	Homo sapiens a disintegrin and metalloproteinase domain 11 (ADAM11), transcript variant 1, mRNA.
	13	NM_020899	All miRNA predictions	8.24	hsa-miR-181a	Genome browser	Homo sapiens zinc finger and BTB domain containing 4 (ZBTB4), mRNA.
	14	NM_021612	All miRNA predictions	7.62	hsa-miR-181a	Genome browser	Homo sapiens a disintegrin and metalloproteinase domain 11 (ADAM11), transcript variant 2, mRNA.
	15	NM_175768	All miRNA predictions	7.55	hsa-miR-181a	Genome browser	Homo sapiens glutamate receptor, ionotropic, kainate 2 (GRIK2), transcript variant 2, mRNA.
	16	NM_015210	All miRNA predictions	7.25	hsa-miR-181a	Genome browser	Homo sapiens KIAA0802 (KIAA0802), mRNA.
	17	NM_203301	All miRNA predictions	7.13	hsa-miR-181a	Genome browser	Homo sapiens F-box protein 33 (FBXO33), mRNA.
	18	NM_019061	All miRNA predictions	6.5	hsa-miR-181a	Genome browser	Homo sapiens phosphatidylinositol-3-phosphate associated protein (PIP3AP), mRNA.
	19	NM_172098	All miRNA predictions	6.41	hsa-miR-181a	Genome browser	Homo sapiens eyes absent homolog 3 (Drosophila) (EYA3), transcript variant 2, mRNA.
	20	NM_175709	All miRNA predictions	6.39	hsa-miR-181a	Genome browser	Homo sapiens chromobox homolog 7 (CBX7), mRNA.
	21	NM_015429	All miRNA predictions	6.31	hsa-miR-181a	Genome browser	Homo sapiens target of Nesh-SH3 (TARSH), mRNA.
	22	NM_030627	All miRNA predictions	6.27	hsa-miR-181a	Genome browser	Homo sapiens cytoplasmic polyadenylation element binding protein 4 (CPEB4), mRNA.
	23	NM_018103	All miRNA predictions	6.25	hsa-miR-181a	Genome browser	Homo sapiens leucine rich repeat containing 5 (LRRC5), mRNA.
	24	NM_004995	All miRNA predictions	6.18	hsa-miR-181a	Genome browser	Homo sapiens matrix metalloproteinase 14 (membrane-inserted) (MMP14), mRNA.
	25	NM_012421	All miRNA predictions	6.16	hsa-miR-181a	Genome browser	Homo sapiens rearranged L-myc fusion sequence (RLF), mRNA.
	26	NM_138633	All miRNA predictions	6.12	hsa-miR-181a	Genome browser	Homo sapiens A kinase (PRKA) anchor protein 7 (AKAP7), transcript variant beta, mRNA.
	27	NM_004842	All miRNA predictions	6.12	hsa-miR-181a	Genome browser	Homo sapiens A kinase (PRKA) anchor protein 7 (AKAP7), transcript variant alpha, mRNA.
	28	NM_016377	All miRNA predictions	6.12	hsa-miR-181a	Genome browser	Homo sapiens A kinase (PRKA) anchor protein 7 (AKAP7), transcript variant gamma, mRNA.
	29	NM_007129	All miRNA predictions	5.97	hsa-miR-181a	Genome browser	Homo sapiens Zic family member 2 (odd-paired homolog, Drosophila) (ZIC2), mRNA.
	30	NM_015282	All miRNA predictions	5.96	hsa-miR-181a	Genome browser	Homo sapiens cytoplasmic linker associated protein 1 (CLASP1), mRNA.
	31	NM_001001331	All miRNA predictions	5.88	hsa-miR-181a	Genome browser	Homo sapiens ATPase, Ca++ transporting, plasma membrane 2 (ATP2B2), transcript variant 1, mRNA.
	32	NM_001683	All miRNA predictions	5.88	hsa-miR-181a	Genome browser	Homo sapiens ATPase, Ca++ transporting, plasma membrane 2 (ATP2B2), transcript variant 2, mRNA.
	33	NM_017893	All miRNA predictions	5.88	hsa-miR-181a	Genome browser	Homo sapiens sema domain, immunoglobulin domain (Ig), transmembrane domain (TM) and short cytoplasmic domain, (semaphorin) 4G (SEMA4G), mRNA.
	34	NM_145733	All miRNA predictions	5.79	hsa-miR-181a	Genome browser	Homo sapiens septin 3 (SEPT3), transcript variant A, mRNA.
	35	NM_152758	All miRNA predictions	5.73	hsa-miR-181a	Genome browser	Homo sapiens YTH domain family, member 3 (YTHDF3), mRNA.
	36	NM_024590	All miRNA predictions	5.63	hsa-miR-181a	Genome browser	Homo sapiens hypothetical protein FLJ23548 (FLJ23548), mRNA.
	37	NM_015049	All miRNA predictions	5.57	hsa-miR-181a	Genome browser	Homo sapiens amyotrophic lateral sclerosis 2 (juvenile) chromosome region, candidate 3 (ALS2CR3), mRNA.
	38	NM_022658	All miRNA predictions	5.55	hsa-miR-181a	Genome browser	Homo sapiens homeo box C8 (HOXC8), mRNA.
	39	NM_002956	All miRNA predictions	5.5	hsa-miR-181a	Genome browser	Homo sapiens restin (Reed-Steinberg cell-expressed intermediate filament-associated protein) (RSN), transcript variant 1, mRNA.
	40	NM_198240	All miRNA predictions	5.5	hsa-miR-181a	Genome browser	Homo sapiens restin (Reed-Steinberg cell-expressed intermediate filament-associated protein) (RSN), transcript variant 2, mRNA.
	41	NM_033326	All miRNA predictions	5.47	hsa-miR-181a	Genome browser	Homo sapiens SRY (sex determining region Y)-box 6 (SOX6), mRNA.
	42	NM_006706	All miRNA predictions	5.41	hsa-miR-181a	Genome browser	Homo sapiens transcription elongation regulator 1 (TCERG1), mRNA.
	43	NM_001300	All miRNA predictions	5.38	hsa-miR-181a	Genome browser	Homo sapiens core promoter element binding protein (COPEB), mRNA.
	44	NM_004898	All miRNA predictions	5.37	hsa-miR-181a	Genome browser	Homo sapiens clock homolog (mouse) (CLOCK), mRNA.
	45	NM_145735	All miRNA predictions	5.34	hsa-miR-181a	Genome browser	Homo sapiens Rho guanine nucleotide exchange factor (GEF) 7 (ARHGEF7), transcript variant 2, mRNA.
	46	NM_002481	All miRNA predictions	5.26	hsa-miR-181a	Genome browser	Homo sapiens protein phosphatase 1, regulatory (inhibitor) subunit 12B (PPP1R12B), transcript variant 1, mRNA.
	47	NM_032682	All miRNA predictions	5.24	hsa-miR-181a	Genome browser	Homo sapiens forkhead box P1 (FOXP1), mRNA.
	48	NM_032105	All miRNA predictions	5.21	hsa-miR-181a	Genome browser	Homo sapiens protein phosphatase 1, regulatory (inhibitor) subunit 12B (PPP1R12B), transcript variant 2, mRNA.
	49	NM_145734	All miRNA predictions	5.15	hsa-miR-181a	Genome browser	Homo sapiens septin 3 (SEPT3), transcript variant C, mRNA.
	50	NM_006420	All miRNA predictions	5.14	hsa-miR-181a	Genome browser	Homo sapiens ADP-ribosylation factor guanine nucleotide-exchange factor 2 (brefeldin A-inhibited) (ARFGEF2), mRNA.
	51	NM_004808	All miRNA predictions	5.04	hsa-miR-181a	Genome browser	Homo sapiens N-myristoyltransferase 2 (NMT2), mRNA.
	52	NM_007375	All miRNA predictions	5.03	hsa-miR-181a	Genome browser	Homo sapiens TAR DNA binding protein (TARDBP), mRNA.
	53	NM_022474	All miRNA predictions	4.99	hsa-miR-181a	Genome browser	Homo sapiens membrane protein, palmitoylated 5 (MAGUK p55 subfamily member 5) (MPP5), mRNA.
	54	NM_014905	All miRNA predictions	4.85	hsa-miR-181a	Genome browser	Homo sapiens glutaminase (GLS), mRNA.
	55	NM_002265	All miRNA predictions	4.83	hsa-miR-181a	Genome browser	Homo sapiens karyopherin (importin) beta 1 (KPNB1), mRNA.
	56	NM_032415	All miRNA predictions	4.82	hsa-miR-181a	Genome browser	Homo sapiens caspase recruitment domain family, member 11 (CARD11), mRNA.
	57	NM_015271	All miRNA predictions	4.78	hsa-miR-181a	Genome browser	Homo sapiens tripartite motif-containing 2 (TRIM2), mRNA.
	58	NM_022913	All miRNA predictions	4.71	hsa-miR-181a	Genome browser	Homo sapiens vasculin (DKFZp761C169), mRNA.
	59	NM_014023	All miRNA predictions	4.68	hsa-miR-181a	Genome browser	Homo sapiens WD repeat domain 37 (WDR37), mRNA.
	60	NM_019027	All miRNA predictions	4.67	hsa-miR-181a	Genome browser	Homo sapiens RNA-binding protein (FLJ20273), mRNA.
	61	NM_020211	All miRNA predictions	4.62	hsa-miR-181a	Genome browser	Homo sapiens RGM domain family, member A (RGMA), mRNA.
	62	NM_002446	All miRNA predictions	4.57	hsa-miR-181a	Genome browser	Homo sapiens mitogen-activated protein kinase kinase kinase 10 (MAP3K10), mRNA.
	63	NM_177989	All miRNA predictions	4.56	hsa-miR-181a	Genome browser	Homo sapiens actin-like 6A (ACTL6A), transcript variant 2, mRNA.
	64	NM_178042	All miRNA predictions	4.56	hsa-miR-181a	Genome browser	Homo sapiens actin-like 6A (ACTL6A), transcript variant 3, mRNA.
	65	NM_004301	All miRNA predictions	4.56	hsa-miR-181a	Genome browser	Homo sapiens actin-like 6A (ACTL6A), transcript variant 1, mRNA.
	66	NM_022044	All miRNA predictions	4.54	hsa-miR-181a	Genome browser	Homo sapiens stromal cell-derived factor 2-like 1 (SDF2L1), mRNA.
	67	NM_001304	All miRNA predictions	4.49	hsa-miR-181a	Genome browser	Homo sapiens carboxypeptidase D (CPD), mRNA.
	68	NM_003858	All miRNA predictions	4.46	hsa-miR-181a	Genome browser	Homo sapiens cyclin K (CCNK), mRNA.
	69	NM_017632	All miRNA predictions	4.45	hsa-miR-181a	Genome browser	Homo sapiens collaborates/cooperates with ARF (alternate reading frame) protein (CARF), mRNA.
	70	NM_015630	All miRNA predictions	4.34	hsa-miR-181a	Genome browser	Homo sapiens enhancer of polycomb homolog 2 (Drosophila) (EPC2), mRNA.
	71	NM_024496	All miRNA predictions	4.29	hsa-miR-181a	Genome browser	Homo sapiens chromosome 14 open reading frame 4 (C14orf4), mRNA.
	72	NM_017934	All miRNA predictions	4.27	hsa-miR-181a	Genome browser	Homo sapiens pleckstrin homology domain interacting protein (PHIP), mRNA.
	73	NM_000842	All miRNA predictions	4.23	hsa-miR-181a	Genome browser	Homo sapiens glutamate receptor, metabotropic 5 (GRM5), mRNA.
	74	NM_170600	All miRNA predictions	4.21	hsa-miR-181a	Genome browser	Homo sapiens SH2 domain containing 3C (SH2D3C), mRNA.
	75	NM_002373	All miRNA predictions	4.2	hsa-miR-181a	Genome browser	Homo sapiens microtubule-associated protein 1A (MAP1A), mRNA.
	76	NM_002315	All miRNA predictions	4.18	hsa-miR-181a	Genome browser	Homo sapiens LIM domain only 1 (rhombotin 1) (LMO1), mRNA.
	77	NM_198963	All miRNA predictions	4.15	hsa-miR-181a	Genome browser	Homo sapiens DEAH (Asp-Glu-Ala-Asp/His) box polypeptide 57 (DHX57), transcript variant 1, mRNA.
	78	NM_015834	All miRNA predictions	4.15	hsa-miR-181a	Genome browser	Homo sapiens adenosine deaminase, RNA-specific, B1 (RED1 homolog rat) (ADARB1), transcript variant DRADA2c, mRNA.
	79	NM_030816	All miRNA predictions	4.11	hsa-miR-181a	Genome browser	Homo sapiens hypothetical protein DKFZp566D1346 (DKFZP566D1346), mRNA.
	80	NM_138494	All miRNA predictions	4.11	hsa-miR-181a	Genome browser	Homo sapiens vav-1 interacting Kruppel-like protein (VIK), transcript variant 1, mRNA.
	81	NM_032809	All miRNA predictions	4.1	hsa-miR-181a	Genome browser	Homo sapiens chromosome 9 open reading frame 54 (C9orf54), mRNA.
	82	NM_178815	All miRNA predictions	4.07	hsa-miR-181a	Genome browser	Homo sapiens ADP-ribosylation factor-like 8 (ARL8), mRNA.
	83	NM_032127	All miRNA predictions	4.03	hsa-miR-181a	Genome browser	Homo sapiens hypothetical protein DKFZp566M1046 (DKFZP566M1046), mRNA.
	84	NM_015184	All miRNA predictions	4	hsa-miR-181a	Genome browser	Homo sapiens phospholipase C-like 2 (PLCL2), mRNA.
	85	NM_020357	All miRNA predictions	3.97	hsa-miR-181a	Genome browser	Homo sapiens PEST-containing nuclear protein (PCNP), mRNA.
	86	NM_007036	All miRNA predictions	3.95	hsa-miR-181a	Genome browser	Homo sapiens endothelial cell-specific molecule 1 (ESM1), mRNA.
	87	NM_032041	All miRNA predictions	3.92	hsa-miR-181a	Genome browser	Homo sapiens neurocalcin delta (NCALD), mRNA.
	88	NM_012238	All miRNA predictions	3.91	hsa-miR-181a	Genome browser	Homo sapiens sirtuin (silent mating type information regulation 2 homolog) 1 (S. cerevisiae) (SIRT1), mRNA.
	89	NM_018049	All miRNA predictions	3.91	hsa-miR-181a	Genome browser	Homo sapiens pleckstrin homology domain containing, family J member 1 (PLEKHJ1), mRNA.
	90	NM_058178	All miRNA predictions	3.9	hsa-miR-181a	Genome browser	Homo sapiens neuronal pentraxin receptor (NPTXR), transcript variant 2, mRNA.
	91	NM_014293	All miRNA predictions	3.9	hsa-miR-181a	Genome browser	Homo sapiens neuronal pentraxin receptor (NPTXR), transcript variant 1, mRNA.
	92	NM_199141	All miRNA predictions	3.87	hsa-miR-181a	Genome browser	Homo sapiens coactivator-associated arginine methyltransferase 1 (CARM1), mRNA.
	93	NM_015716	All miRNA predictions	3.86	hsa-miR-181a	Genome browser	Homo sapiens misshapen/NIK-related kinase (MINK), transcript variant 1, mRNA.
	94	NM_153827	All miRNA predictions	3.86	hsa-miR-181a	Genome browser	Homo sapiens misshapen/NIK-related kinase (MINK), transcript variant 3, mRNA.
	95	NM_170663	All miRNA predictions	3.86	hsa-miR-181a	Genome browser	Homo sapiens misshapen/NIK-related kinase (MINK), transcript variant 2, mRNA.
	96	NM_194278	All miRNA predictions	3.84	hsa-miR-181a	Genome browser	Homo sapiens chromosome 14 open reading frame 43 (C14orf43), mRNA.
	97	NM_005486	All miRNA predictions	3.83	hsa-miR-181a	Genome browser	Homo sapiens target of myb1-like 1 (chicken) (TOM1L1), mRNA.
	98	NM_001147	All miRNA predictions	3.8	hsa-miR-181a	Genome browser	Homo sapiens angiopoietin 2 (ANGPT2), mRNA.
	99	NM_025138	All miRNA predictions	3.79	hsa-miR-181a	Genome browser	Homo sapiens chromosome 13 open reading frame 23 (C13orf23), transcript variant 1, mRNA.
	100	NM_170719	All miRNA predictions	3.79	hsa-miR-181a	Genome browser	Homo sapiens chromosome 13 open reading frame 23 (C13orf23), transcript variant 2, mRNA.
	101	NM_003580	All miRNA predictions	3.78	hsa-miR-181a	Genome browser	Homo sapiens neutral sphingomyelinase (N-SMase) activation associated factor (NSMAF), mRNA.
	102	NM_007144	All miRNA predictions	3.77	hsa-miR-181a	Genome browser	Homo sapiens ring finger protein 110 (RNF110), mRNA.
	103	NM_025126	All miRNA predictions	3.7	hsa-miR-181a	Genome browser	Homo sapiens ring finger protein 34 (RNF34), transcript variant 2, mRNA.
	104	NM_194271	All miRNA predictions	3.7	hsa-miR-181a	Genome browser	Homo sapiens ring finger protein 34 (RNF34), transcript variant 1, mRNA.
	105	NM_014554	All miRNA predictions	3.68	hsa-miR-181a	Genome browser	Homo sapiens SUMO1/sentrin specific protease 1 (SENP1), mRNA.
	106	NM_012097	All miRNA predictions	3.68	hsa-miR-181a	Genome browser	Homo sapiens ADP-ribosylation factor-like 5 (ARL5), transcript variant 1, mRNA.
	107	NM_177985	All miRNA predictions	3.68	hsa-miR-181a	Genome browser	Homo sapiens ADP-ribosylation factor-like 5 (ARL5), transcript variant 2, mRNA.
	108	NM_015558	All miRNA predictions	3.67	hsa-miR-181a	Genome browser	Homo sapiens synovial sarcoma translocation gene on chromosome 18-like 1 (SS18L1), transcript variant 2, mRNA.
	109	NM_005056	All miRNA predictions	3.66	hsa-miR-181a	Genome browser	Homo sapiens Jumonji, AT rich interactive domain 1A (RBBP2-like) (JARID1A), mRNA.
	110	NM_152737	All miRNA predictions	3.66	hsa-miR-181a	Genome browser	Homo sapiens hypothetical protein MGC33993 (MGC33993), mRNA.
	111	NM_001497	All miRNA predictions	3.65	hsa-miR-181a	Genome browser	Homo sapiens UDP-Gal:betaGlcNAc beta 1,4- galactosyltransferase, polypeptide 1 (B4GALT1), mRNA.
	112	NM_001004317	All miRNA predictions	3.64	hsa-miR-181a	Genome browser	Homo sapiens FLJ16517 protein (FLJ16517), mRNA.
	113	NM_153689	All miRNA predictions	3.61	hsa-miR-181a	Genome browser	Homo sapiens hypothetical protein FLJ38973 (FLJ38973), mRNA.
	114	NM_004244	All miRNA predictions	3.59	hsa-miR-181a	Genome browser	Homo sapiens CD163 antigen (CD163), transcript variant 1, mRNA.
	115	NM_005884	All miRNA predictions	3.57	hsa-miR-181a	Genome browser	Homo sapiens p21(CDKN1A)-activated kinase 4 (PAK4), mRNA.
	116	NM_175873	All miRNA predictions	3.57	hsa-miR-181a	Genome browser	Homo sapiens hypothetical protein LOC134548 (LOC134548), mRNA.
	117	NM_006465	All miRNA predictions	3.56	hsa-miR-181a	Genome browser	Homo sapiens AT rich interactive domain 3B (BRIGHT- like) (ARID3B), mRNA.
	118	NM_033334	All miRNA predictions	3.54	hsa-miR-181a	Genome browser	Homo sapiens nuclear receptor subfamily 6, group A, member 1 (NR6A1), transcript variant 1, mRNA.
	119	NM_033335	All miRNA predictions	3.54	hsa-miR-181a	Genome browser	Homo sapiens nuclear receptor subfamily 6, group A, member 1 (NR6A1), transcript variant 3, mRNA.
	120	NM_001489	All miRNA predictions	3.54	hsa-miR-181a	Genome browser	Homo sapiens nuclear receptor subfamily 6, group A, member 1 (NR6A1), transcript variant 2, mRNA.
	121	NM_197941	All miRNA predictions	3.53	hsa-miR-181a	Genome browser	Homo sapiens similar to ADAMTS-10 precursor (A disintegrin and metalloproteinase with thrombospondin motifs 10) (ADAM-TS 10) (ADAM-TS10) (LOC345667), mRNA.
	122	NM_003797	All miRNA predictions	3.53	hsa-miR-181a	Genome browser	Homo sapiens embryonic ectoderm development (EED), transcript variant 1, mRNA.
	123	NM_019084	All miRNA predictions	3.52	hsa-miR-181a	Genome browser	Homo sapiens cyclin J (CCNJ), mRNA.
	124	NM_006411	All miRNA predictions	3.51	hsa-miR-181a	Genome browser	Homo sapiens 1-acylglycerol-3-phosphate O-acyltransferase 1 (lysophosphatidic acid acyltransferase, alpha) (AGPAT1), transcript variant 1, mRNA.
	125	NM_032741	All miRNA predictions	3.51	hsa-miR-181a	Genome browser	Homo sapiens 1-acylglycerol-3-phosphate O-acyltransferase 1 (lysophosphatidic acid acyltransferase, alpha) (AGPAT1), transcript variant 2, mRNA.
	126	NM_015216	All miRNA predictions	3.49	hsa-miR-181a	Genome browser	Homo sapiens KIAA0433 protein (KIAA0433), mRNA.
	127	NM_006489	All miRNA predictions	3.48	hsa-miR-181a	Genome browser	Homo sapiens neuro-oncological ventral antigen 1 (NOVA1), transcript variant 2, mRNA.
	128	NM_002515	All miRNA predictions	3.48	hsa-miR-181a	Genome browser	Homo sapiens neuro-oncological ventral antigen 1 (NOVA1), transcript variant 1, mRNA.
	129	NM_000801	All miRNA predictions	3.45	hsa-miR-181a	Genome browser	Homo sapiens FK506 binding protein 1A, 12kDa (FKBP1A), transcript variant 12B, mRNA.
	130	NM_005400	All miRNA predictions	3.44	hsa-miR-181a	Genome browser	Homo sapiens protein kinase C, epsilon (PRKCE), mRNA.
	131	NM_000222	All miRNA predictions	3.43	hsa-miR-181a	Genome browser	Homo sapiens v-kit Hardy-Zuckerman 4 feline sarcoma viral oncogene homolog (KIT), mRNA.
	132	NM_022048	All miRNA predictions	3.43	hsa-miR-181a	Genome browser	Homo sapiens casein kinase 1, gamma 1 (CSNK1G1), mRNA.
	133	NM_018902	All miRNA predictions	3.41	hsa-miR-181a	Genome browser	Homo sapiens protocadherin alpha 11 (PCDHA11), transcript variant 1, mRNA.
	134	NM_018903	All miRNA predictions	3.41	hsa-miR-181a	Genome browser	Homo sapiens protocadherin alpha 12 (PCDHA12), transcript variant 1, mRNA.
	135	NM_018906	All miRNA predictions	3.41	hsa-miR-181a	Genome browser	Homo sapiens protocadherin alpha 3 (PCDHA3), transcript variant 1, mRNA.
	136	NM_018907	All miRNA predictions	3.41	hsa-miR-181a	Genome browser	Homo sapiens protocadherin alpha 4 (PCDHA4), transcript variant 1, mRNA.
	137	NM_018901	All miRNA predictions	3.41	hsa-miR-181a	Genome browser	Homo sapiens protocadherin alpha 10 (PCDHA10), transcript variant 1, mRNA.
	138	NM_018911	All miRNA predictions	3.41	hsa-miR-181a	Genome browser	Homo sapiens protocadherin alpha 8 (PCDHA8), transcript variant 1, mRNA.
	139	NM_031857	All miRNA predictions	3.41	hsa-miR-181a	Genome browser	Homo sapiens protocadherin alpha 9 (PCDHA9), transcript variant 1, mRNA.
	140	NM_018910	All miRNA predictions	3.41	hsa-miR-181a	Genome browser	Homo sapiens protocadherin alpha 7 (PCDHA7), transcript variant 1, mRNA.
	141	NM_018900	All miRNA predictions	3.41	hsa-miR-181a	Genome browser	Homo sapiens protocadherin alpha 1 (PCDHA1), transcript variant 1, mRNA.
	142	NM_018898	All miRNA predictions	3.41	hsa-miR-181a	Genome browser	Homo sapiens protocadherin alpha subfamily C, 1 (PCDHAC1), transcript variant 1, mRNA.
	143	NM_031849	All miRNA predictions	3.41	hsa-miR-181a	Genome browser	Homo sapiens protocadherin alpha 6 (PCDHA6), transcript variant 3, mRNA.
	144	NM_018904	All miRNA predictions	3.41	hsa-miR-181a	Genome browser	Homo sapiens protocadherin alpha 13 (PCDHA13), transcript variant 1, mRNA.
	145	NM_031860	All miRNA predictions	3.41	hsa-miR-181a	Genome browser	Homo sapiens protocadherin alpha 10 (PCDHA10), transcript variant 3, mRNA.
	146	NM_018899	All miRNA predictions	3.41	hsa-miR-181a	Genome browser	Homo sapiens protocadherin alpha subfamily C, 2 (PCDHAC2), transcript variant 1, mRNA.
	147	NM_018908	All miRNA predictions	3.41	hsa-miR-181a	Genome browser	Homo sapiens protocadherin alpha 5 (PCDHA5), transcript variant 1, mRNA.
	148	NM_018905	All miRNA predictions	3.41	hsa-miR-181a	Genome browser	Homo sapiens protocadherin alpha 2 (PCDHA2), transcript variant 1, mRNA.
	149	NM_018909	All miRNA predictions	3.41	hsa-miR-181a	Genome browser	Homo sapiens protocadherin alpha 6 (PCDHA6), transcript variant 1, mRNA.
	150	NM_031411	All miRNA predictions	3.41	hsa-miR-181a	Genome browser	Homo sapiens protocadherin alpha 1 (PCDHA1), transcript variant 3, mRNA.
	151	NM_000806	All miRNA predictions	3.39	hsa-miR-181a	Genome browser	Homo sapiens gamma-aminobutyric acid (GABA) A receptor, alpha 1 (GABRA1), mRNA.
	152	NM_203416	All miRNA predictions	3.38	hsa-miR-181a	Genome browser	Homo sapiens CD163 antigen (CD163), transcript variant 2, mRNA.
	153	NM_019106	All miRNA predictions	3.37	hsa-miR-181a	Genome browser	Homo sapiens septin 3 (SEPT3), transcript variant B, mRNA.
	154	NM_016932	All miRNA predictions	3.37	hsa-miR-181a	Genome browser	Homo sapiens sine oculis homeobox homolog 2 (Drosophila) (SIX2), mRNA.
	155	NM_199039	All miRNA predictions	3.36	hsa-miR-181a	Genome browser	Homo sapiens kelch-like 5 (Drosophila) (KLHL5), transcript variant b, mRNA.
	156	NM_173694	All miRNA predictions	3.33	hsa-miR-181a	Genome browser	Homo sapiens ATPase, Class VI, type 11C (ATP11C), mRNA.
	157	NM_016603	All miRNA predictions	3.31	hsa-miR-181a	Genome browser	Homo sapiens chromosome 5 open reading frame 5 (C5orf5), mRNA.
	158	NM_018047	All miRNA predictions	3.3	hsa-miR-181a	Genome browser	Homo sapiens RNA binding motif protein 22 (RBM22), mRNA.
	159	NM_199324	All miRNA predictions	3.3	hsa-miR-181a	Genome browser	Homo sapiens HIV-1 induced protein HIN-1 (HSHIN1), transcript variant 1, mRNA.
	160	NM_032829	All miRNA predictions	3.28	hsa-miR-181a	Genome browser	Homo sapiens hypothetical protein FLJ14721 (FLJ14721), mRNA.
	161	NM_014517	All miRNA predictions	3.28	hsa-miR-181a	Genome browser	Homo sapiens upstream binding protein 1 (LBP-1a) (UBP1), mRNA.
	162	NM_052901	All miRNA predictions	3.28	hsa-miR-181a	Genome browser	Homo sapiens solute carrier family 25 (mitochondrial carrier; phosphate carrier), member 25 (SLC25A25), mRNA.
	163	NM_006007	All miRNA predictions	3.24	hsa-miR-181a	Genome browser	Homo sapiens zinc finger, A20 domain containing 2 (ZA20D2), mRNA.
	164	NM_024295	All miRNA predictions	3.23	hsa-miR-181a	Genome browser	Homo sapiens Der1-like domain family, member 1 (DERL1), mRNA.
	165	NM_004626	All miRNA predictions	3.2	hsa-miR-181a	Genome browser	Homo sapiens wingless-type MMTV integration site family, member 11 (WNT11), mRNA.
	166	NM_198935	All miRNA predictions	3.17	hsa-miR-181a	Genome browser	Homo sapiens synovial sarcoma translocation gene on chromosome 18-like 1 (SS18L1), transcript variant 1, mRNA.
	167	NM_005501	All miRNA predictions	3.16	hsa-miR-181a	Genome browser	Homo sapiens integrin, alpha 3 (antigen CD49C, alpha 3 subunit of VLA-3 receptor) (ITGA3), transcript variant b, mRNA.
	168	NM_014962	All miRNA predictions	3.15	hsa-miR-181a	Genome browser	Homo sapiens BTB (POZ) domain containing 3 (BTBD3), transcript variant 1, mRNA.
	169	NM_181443	All miRNA predictions	3.15	hsa-miR-181a	Genome browser	Homo sapiens BTB (POZ) domain containing 3 (BTBD3), transcript variant 2, mRNA.
	170	NM_002204	All miRNA predictions	3.1	hsa-miR-181a	Genome browser	Homo sapiens integrin, alpha 3 (antigen CD49C, alpha 3 subunit of VLA-3 receptor) (ITGA3), transcript variant a, mRNA.
	171	NM_130469	All miRNA predictions	3.1	hsa-miR-181a	Genome browser	Homo sapiens jun dimerization protein 2 (JDP2), mRNA.
	172	NM_015141	All miRNA predictions	3.09	hsa-miR-181a	Genome browser	Homo sapiens glycerol-3-phosphate dehydrogenase 1-like (GPD1L), mRNA.
	173	NM_004985	All miRNA predictions	3.09	hsa-miR-181a	Genome browser	Homo sapiens v-Ki-ras2 Kirsten rat sarcoma 2 viral oncogene homolog (KRAS2), transcript variant b, mRNA.
	174	NM_001546	All miRNA predictions	3.07	hsa-miR-181a	Genome browser	Homo sapiens inhibitor of DNA binding 4, dominant negative helix-loop-helix protein (ID4), mRNA.
	175	NM_015091	All miRNA predictions	3.06	hsa-miR-181a	Genome browser	Homo sapiens KIAA0423 (KIAA0423), mRNA.
	176	NM_001402	All miRNA predictions	3.06	hsa-miR-181a	Genome browser	Homo sapiens eukaryotic translation elongation factor 1 alpha 1 (EEF1A1), mRNA.
	177	NM_001426	All miRNA predictions	3.06	hsa-miR-181a	Genome browser	Homo sapiens engrailed homolog 1 (EN1), mRNA.
	178	NM_006325	All miRNA predictions	3.04	hsa-miR-181a	Genome browser	Homo sapiens RAN, member RAS oncogene family (RAN), mRNA.
	179	NM_015635	All miRNA predictions	3.04	hsa-miR-181a	Genome browser	Homo sapiens DKFZP434C212 protein (DKFZP434C212), mRNA.
	180	NM_153267	All miRNA predictions	3.04	hsa-miR-181a	Genome browser	Homo sapiens MAM domain containing 2 (MAMDC2), mRNA.
	181	NM_006254	All miRNA predictions	3.02	hsa-miR-181a	Genome browser	Homo sapiens protein kinase C, delta (PRKCD), transcript variant 1, mRNA.
	182	NM_212539	All miRNA predictions	3.02	hsa-miR-181a	Genome browser	Homo sapiens protein kinase C, delta (PRKCD), transcript variant 2, mRNA.
	183	NM_000575	All miRNA predictions	3.02	hsa-miR-181a	Genome browser	Homo sapiens interleukin 1, alpha (IL1A), mRNA.
	184	NM_144726	All miRNA predictions	3.02	hsa-miR-181a	Genome browser	Homo sapiens hypothetical protein FLJ31951 (FLJ31951), mRNA.
	185	NM_015833	All miRNA predictions	3.01	hsa-miR-181a	Genome browser	Homo sapiens adenosine deaminase, RNA-specific, B1 (RED1 homolog rat) (ADARB1), transcript variant DRABA2b, mRNA.
	186	NM_033360	All miRNA predictions	3	hsa-miR-181a	Genome browser	Homo sapiens v-Ki-ras2 Kirsten rat sarcoma 2 viral oncogene homolog (KRAS2), transcript variant a, mRNA.
	187	NM_006141	All miRNA predictions	3	hsa-miR-181a	Genome browser	Homo sapiens dynein, cytoplasmic, light intermediate polypeptide 2 (DNCLI2), mRNA.
	188	NM_015288	All miRNA predictions	2.99	hsa-miR-181a	Genome browser	Homo sapiens PHD finger protein 15 (PHF15), mRNA.
	189	NM_000921	All miRNA predictions	2.97	hsa-miR-181a	Genome browser	Homo sapiens phosphodiesterase 3A, cGMP-inhibited (PDE3A), mRNA.
	190	NM_005065	All miRNA predictions	2.97	hsa-miR-181a	Genome browser	Homo sapiens sel-1 suppressor of lin-12-like (C. elegans) (SEL1L), mRNA.
	191	NM_015268	All miRNA predictions	2.96	hsa-miR-181a	Genome browser	n/a
	192	NM_017761	All miRNA predictions	2.93	hsa-miR-181a	Genome browser	Homo sapiens proline-rich nuclear receptor coactivator 2 (PNRC2), mRNA.
	193	NM_016626	All miRNA predictions	2.92	hsa-miR-181a	Genome browser	Homo sapiens ring finger and KH domain containing 2 (RKHD2), mRNA.
	194	NM_020919	All miRNA predictions	2.91	hsa-miR-181a	Genome browser	Homo sapiens amyotrophic lateral sclerosis 2 (juvenile) (ALS2), mRNA.
	195	NM_020474	All miRNA predictions	2.91	hsa-miR-181a	Genome browser	Homo sapiens UDP-N-acetyl-alpha-D-galactosamine:polypeptide N-acetylgalactosaminyltransferase 1 (GalNAc-T1) (GALNT1), mRNA.
	196	NM_018704	All miRNA predictions	2.91	hsa-miR-181a	Genome browser	Homo sapiens hypothetical protein DKFZp547A023 (DKFZp547A023), mRNA.
	197	NM_006570	All miRNA predictions	2.9	hsa-miR-181a	Genome browser	Homo sapiens Ras-related GTP binding A (RRAGA), mRNA.
	198	NM_001995	All miRNA predictions	2.87	hsa-miR-181a	Genome browser	Homo sapiens acyl-CoA synthetase long-chain family member 1 (ACSL1), mRNA.
	199	NM_133433	All miRNA predictions	2.86	hsa-miR-181a	Genome browser	Homo sapiens Nipped-B homolog (Drosophila) (NIPBL), transcript variant A, mRNA.
	200	NM_024052	All miRNA predictions	2.84	hsa-miR-181a	Genome browser	Homo sapiens chromosome 17 open reading frame 39 (C17orf39), mRNA.
	201	NM_003651	All miRNA predictions	2.84	hsa-miR-181a	Genome browser	Homo sapiens cold shock domain protein A (CSDA), mRNA.
	202	NM_000616	All miRNA predictions	2.83	hsa-miR-181a	Genome browser	Homo sapiens CD4 antigen (p55) (CD4), mRNA.
	203	NM_016217	All miRNA predictions	2.82	hsa-miR-181a	Genome browser	Homo sapiens headcase homolog (Drosophila) (HECA), mRNA.
	204	NM_001999	All miRNA predictions	2.82	hsa-miR-181a	Genome browser	Homo sapiens fibrillin 2 (congenital contractural arachnodactyly) (FBN2), mRNA.
	205	NM_001822	All miRNA predictions	2.81	hsa-miR-181a	Genome browser	Homo sapiens chimerin (chimaerin) 1 (CHN1), mRNA.
	206	NM_207424	All miRNA predictions	2.8	hsa-miR-181a	Genome browser	Homo sapiens FLJ40536 protein (FLJ40536), mRNA.
	207	NM_017450	All miRNA predictions	2.79	hsa-miR-181a	Genome browser	Homo sapiens BAI1-associated protein 2 (BAIAP2), transcript variant 1, mRNA.
	208	NM_012433	All miRNA predictions	2.79	hsa-miR-181a	Genome browser	Homo sapiens splicing factor 3b, subunit 1, 155kDa (SF3B1), transcript variant 1, mRNA.
	209	NM_170662	All miRNA predictions	2.77	hsa-miR-181a	Genome browser	Homo sapiens Cas-Br-M (murine) ecotropic retroviral transforming sequence b (CBLB), mRNA.
	210	NM_030802	All miRNA predictions	2.76	hsa-miR-181a	Genome browser	Homo sapiens C/EBP-induced protein (LOC81558), mRNA.
	211	NM_017789	All miRNA predictions	2.76	hsa-miR-181a	Genome browser	Homo sapiens sema domain, immunoglobulin domain (Ig), transmembrane domain (TM) and short cytoplasmic domain, (semaphorin) 4C (SEMA4C), mRNA.
	212	NM_002147	All miRNA predictions	2.75	hsa-miR-181a	Genome browser	Homo sapiens homeo box B5 (HOXB5), mRNA.
	213	NM_001124	All miRNA predictions	2.73	hsa-miR-181a	Genome browser	Homo sapiens adrenomedullin (ADM), mRNA.
	214	NM_052978	All miRNA predictions	2.73	hsa-miR-181a	Genome browser	Homo sapiens tripartite motif-containing 9 (TRIM9), transcript variant 2, mRNA.
	215	NM_015293	All miRNA predictions	2.72	hsa-miR-181a	Genome browser	Homo sapiens spectrin repeat containing, nuclear envelope 1 (SYNE1), transcript variant beta, mRNA.
	216	NM_182961	All miRNA predictions	2.72	hsa-miR-181a	Genome browser	Homo sapiens spectrin repeat containing, nuclear envelope 1 (SYNE1), transcript variant longest, mRNA.
	217	NM_133650	All miRNA predictions	2.72	hsa-miR-181a	Genome browser	Homo sapiens spectrin repeat containing, nuclear envelope 1 (SYNE1), transcript variant alpha, mRNA.
	218	NM_002520	All miRNA predictions	2.71	hsa-miR-181a	Genome browser	Homo sapiens nucleophosmin (nucleolar phosphoprotein B23, numatrin) (NPM1), mRNA.
	219	NM_006565	All miRNA predictions	2.71	hsa-miR-181a	Genome browser	Homo sapiens CCCTC-binding factor (zinc finger protein) (CTCF), mRNA.
	220	NM_199185	All miRNA predictions	2.71	hsa-miR-181a	Genome browser	Homo sapiens nucleophosmin (nucleolar phosphoprotein B23, numatrin) (NPM1), mRNA.
	221	NM_015173	All miRNA predictions	2.69	hsa-miR-181a	Genome browser	Homo sapiens TBC1 (tre-2/USP6, BUB2, cdc16) domain family, member 1 (TBC1D1), mRNA.
	222	NM_002509	All miRNA predictions	2.68	hsa-miR-181a	Genome browser	Homo sapiens NK2 transcription factor related, locus 2 (Drosophila) (NKX2-2), mRNA.
	223	NM_002077	All miRNA predictions	2.68	hsa-miR-181a	Genome browser	Homo sapiens golgi autoantigen, golgin subfamily a, 1 (GOLGA1), mRNA.
	224	NM_194283	All miRNA predictions	2.67	hsa-miR-181a	Genome browser	Homo sapiens hypothetical protein LOC134218 (LOC134218), mRNA.
	225	NM_006196	All miRNA predictions	2.67	hsa-miR-181a	Genome browser	Homo sapiens poly(rC) binding protein 1 (PCBP1), mRNA.
	226	NM_002583	All miRNA predictions	2.67	hsa-miR-181a	Genome browser	Homo sapiens PRKC, apoptosis, WT1, regulator (PAWR), mRNA.
	227	NM_000826	All miRNA predictions	2.65	hsa-miR-181a	Genome browser	Homo sapiens glutamate receptor, ionotropic, AMPA 2 (GRIA2), mRNA.
	228	NM_213589	All miRNA predictions	2.65	hsa-miR-181a	Genome browser	Homo sapiens Ras association (RalGDS/AF-6) and pleckstrin homology domains 1 (RAPH1), transcript variant 1, mRNA.
	229	NM_002655	All miRNA predictions	2.63	hsa-miR-181a	Genome browser	Homo sapiens pleiomorphic adenoma gene 1 (PLAG1), mRNA.
	230	NM_004067	All miRNA predictions	2.63	hsa-miR-181a	Genome browser	Homo sapiens chimerin (chimaerin) 2 (CHN2), mRNA.
	231	NM_001003712	All miRNA predictions	2.61	hsa-miR-181a	Genome browser	Homo sapiens oxysterol binding protein-like 8 (OSBPL8), transcript variant 2, mRNA.
	232	NM_020841	All miRNA predictions	2.61	hsa-miR-181a	Genome browser	Homo sapiens oxysterol binding protein-like 8 (OSBPL8), transcript variant 1, mRNA.
	233	NM_014079	All miRNA predictions	2.59	hsa-miR-181a	Genome browser	Homo sapiens Kruppel-like factor 15 (KLF15), mRNA.
	234	NM_006099	All miRNA predictions	2.58	hsa-miR-181a	Genome browser	Homo sapiens protein inhibitor of activated STAT, 3 (PIAS3), mRNA.
	235	NM_152725	All miRNA predictions	2.58	hsa-miR-181a	Genome browser	Homo sapiens solute carrier family 39 (zinc transporter), member 12 (SLC39A12), mRNA.
	236	NM_018640	All miRNA predictions	2.56	hsa-miR-181a	Genome browser	Homo sapiens LIM domain only 3 (rhombotin-like 2) (LMO3), transcript variant 1, mRNA.
	237	NM_001001395	All miRNA predictions	2.56	hsa-miR-181a	Genome browser	Homo sapiens LIM domain only 3 (rhombotin-like 2) (LMO3), transcript variant 2, mRNA.
	238	NM_030939	All miRNA predictions	2.54	hsa-miR-181a	Genome browser	Homo sapiens chromosome 6 open reading frame 62 (C6orf62), mRNA.
	239	NM_012266	All miRNA predictions	2.53	hsa-miR-181a	Genome browser	Homo sapiens DnaJ (Hsp40) homolog, subfamily B, member 5 (DNAJB5), mRNA.
	240	NM_002778	All miRNA predictions	2.53	hsa-miR-181a	Genome browser	Homo sapiens prosaposin (variant Gaucher disease and variant metachromatic leukodystrophy) (PSAP), mRNA.
	241	NM_006988	All miRNA predictions	2.53	hsa-miR-181a	Genome browser	Homo sapiens a disintegrin-like and metalloprotease (reprolysin type) with thrombospondin type 1 motif, 1 (ADAMTS1), mRNA.
	242	NM_001116	All miRNA predictions	2.52	hsa-miR-181a	Genome browser	Homo sapiens adenylate cyclase 9 (ADCY9), mRNA.
	243	NM_018387	All miRNA predictions	2.52	hsa-miR-181a	Genome browser	Homo sapiens spermatid perinuclear RNA binding protein (STRBP), mRNA.
	244	NM_014802	All miRNA predictions	2.51	hsa-miR-181a	Genome browser	Homo sapiens KIAA0528 gene product (KIAA0528), mRNA.
	245	NM_181527	All miRNA predictions	2.5	hsa-miR-181a	Genome browser	Homo sapiens N-acetyltransferase 5 (ARD1 homolog, S. cerevisiae) (NAT5), transcript variant 2, mRNA.
	246	NM_016100	All miRNA predictions	2.5	hsa-miR-181a	Genome browser	Homo sapiens N-acetyltransferase 5 (ARD1 homolog, S. cerevisiae) (NAT5), transcript variant 1, mRNA.
	247	NM_152793	All miRNA predictions	2.49	hsa-miR-181a	Genome browser	Homo sapiens hypothetical protein Ells1 (Ells1), mRNA.
	248	NM_181528	All miRNA predictions	2.48	hsa-miR-181a	Genome browser	Homo sapiens N-acetyltransferase 5 (ARD1 homolog, S. cerevisiae) (NAT5), transcript variant 3, mRNA.
	249	NM_203351	All miRNA predictions	2.46	hsa-miR-181a	Genome browser	Homo sapiens mitogen-activated protein kinase kinase kinase 3 (MAP3K3), transcript variant 1, mRNA.
	250	NM_002401	All miRNA predictions	2.46	hsa-miR-181a	Genome browser	Homo sapiens mitogen-activated protein kinase kinase kinase 3 (MAP3K3), transcript variant 2, mRNA.
	251	NM_001001787	All miRNA predictions	2.46	hsa-miR-181a	Genome browser	Homo sapiens ATPase, Na+/K+ transporting, beta 1 polypeptide (ATP1B1), transcript variant 2, mRNA.
	252	NM_006206	All miRNA predictions	2.45	hsa-miR-181a	Genome browser	Homo sapiens platelet-derived growth factor receptor, alpha polypeptide (PDGFRA), mRNA.
	253	NM_144642	All miRNA predictions	2.43	hsa-miR-181a	Genome browser	Homo sapiens synaptoporin (SYNPR), mRNA.
	254	NM_033071	All miRNA predictions	2.42	hsa-miR-181a	Genome browser	Homo sapiens spectrin repeat containing, nuclear envelope 1 (SYNE1), transcript variant longer, mRNA.
	255	NM_178565	All miRNA predictions	2.41	hsa-miR-181a	Genome browser	Homo sapiens hypothetical protein MGC35555 (MGC35555), mRNA.
	256	NM_006561	All miRNA predictions	2.4	hsa-miR-181a	Genome browser	Homo sapiens CUG triplet repeat, RNA binding protein 2 (CUGBP2), mRNA.
	257	NM_001616	All miRNA predictions	2.4	hsa-miR-181a	Genome browser	Homo sapiens activin A receptor, type II (ACVR2), mRNA.
	258	NM_015975	All miRNA predictions	2.4	hsa-miR-181a	Genome browser	Homo sapiens TAF9-like RNA polymerase II, TATA box binding protein (TBP)-associated factor, 31kDa (TAF9L), mRNA.
	259	NM_199355	All miRNA predictions	2.39	hsa-miR-181a	Genome browser	Homo sapiens a disintegrin-like and metalloprotease (reprolysin type) with thrombospondin type 1 motif, 18 (ADAMTS18), transcript variant 1, mRNA.
	260	NM_014615	All miRNA predictions	2.39	hsa-miR-181a	Genome browser	Homo sapiens KIAA0182 protein (KIAA0182), mRNA.
	261	NM_138822	All miRNA predictions	2.39	hsa-miR-181a	Genome browser	Homo sapiens peptidylglycine alpha-amidating monooxygenase (PAM), transcript variant 4, mRNA.
	262	NM_000919	All miRNA predictions	2.39	hsa-miR-181a	Genome browser	Homo sapiens peptidylglycine alpha-amidating monooxygenase (PAM), transcript variant 1, mRNA.
	263	NM_138821	All miRNA predictions	2.39	hsa-miR-181a	Genome browser	Homo sapiens peptidylglycine alpha-amidating monooxygenase (PAM), transcript variant 3, mRNA.
	264	NM_138766	All miRNA predictions	2.39	hsa-miR-181a	Genome browser	Homo sapiens peptidylglycine alpha-amidating monooxygenase (PAM), transcript variant 2, mRNA.
	265	NM_004742	All miRNA predictions	2.38	hsa-miR-181a	Genome browser	Homo sapiens BAI1-associated protein 1 (BAIAP1), mRNA.
	266	NM_020245	All miRNA predictions	2.38	hsa-miR-181a	Genome browser	Homo sapiens tubby like protein 4 (TULP4), transcript variant 1, mRNA.
	267	NM_014575	All miRNA predictions	2.37	hsa-miR-181a	Genome browser	Homo sapiens schwannomin interacting protein 1 (SCHIP1), mRNA.
	268	NM_005512	All miRNA predictions	2.36	hsa-miR-181a	Genome browser	Homo sapiens glycoprotein A repetitions predominant (GARP), mRNA.
	269	NM_032196	All miRNA predictions	2.35	hsa-miR-181a	Genome browser	Homo sapiens homolog of yeast INO80 (INO80), transcript variant 2, mRNA.
	270	NM_014685	All miRNA predictions	2.35	hsa-miR-181a	Genome browser	Homo sapiens homocysteine-inducible, endoplasmic reticulum stress-inducible, ubiquitin-like domain member 1 (HERPUD1), mRNA.
	271	NM_017553	All miRNA predictions	2.34	hsa-miR-181a	Genome browser	Homo sapiens homolog of yeast INO80 (INO80), transcript variant 1, mRNA.
	272	NM_006030	All miRNA predictions	2.34	hsa-miR-181a	Genome browser	Homo sapiens calcium channel, voltage-dependent, alpha 2/delta subunit 2 (CACNA2D2), transcript variant 2, mRNA.
	273	NM_001005505	All miRNA predictions	2.34	hsa-miR-181a	Genome browser	Homo sapiens calcium channel, voltage-dependent, alpha 2/delta subunit 2 (CACNA2D2), transcript variant 1, mRNA.
	274	NM_005523	All miRNA predictions	2.33	hsa-miR-181a	Genome browser	Homo sapiens homeo box A11 (HOXA11), mRNA.
	275	NM_004922	All miRNA predictions	2.32	hsa-miR-181a	Genome browser	Homo sapiens SEC24 related gene family, member C (S. cerevisiae) (SEC24C), transcript variant 1, mRNA.
	276	NM_198597	All miRNA predictions	2.32	hsa-miR-181a	Genome browser	Homo sapiens SEC24 related gene family, member C (S. cerevisiae) (SEC24C), transcript variant 2, mRNA.
	277	NM_015138	All miRNA predictions	2.31	hsa-miR-181a	Genome browser	Homo sapiens KIAA0252 (KIAA0252), mRNA.
	278	NM_014862	All miRNA predictions	2.31	hsa-miR-181a	Genome browser	Homo sapiens aryl-hydrocarbon receptor nuclear translocator 2 (ARNT2), mRNA.
	279	NM_033407	All miRNA predictions	2.3	hsa-miR-181a	Genome browser	Homo sapiens dedicator of cytokinesis 7 (DOCK7), mRNA.
	280	NM_017694	All miRNA predictions	2.3	hsa-miR-181a	Genome browser	Homo sapiens FLJ20160 protein (FLJ20160), mRNA.
	281	NM_005187	All miRNA predictions	2.3	hsa-miR-181a	Genome browser	Homo sapiens core-binding factor, runt domain, alpha subunit 2; translocated to, 3 (CBFA2T3), transcript variant 1, mRNA.
	282	NM_175931	All miRNA predictions	2.3	hsa-miR-181a	Genome browser	Homo sapiens core-binding factor, runt domain, alpha subunit 2; translocated to, 3 (CBFA2T3), transcript variant 2, mRNA.
	283	NM_022062	All miRNA predictions	2.3	hsa-miR-181a	Genome browser	Homo sapiens PBX/knotted 1 homeobox 2 (PKNOX2), mRNA.
	284	NM_172016	All miRNA predictions	2.29	hsa-miR-181a	Genome browser	Homo sapiens tripartite motif-containing 39 (TRIM39), transcript variant 2, mRNA.
	285	NM_021253	All miRNA predictions	2.29	hsa-miR-181a	Genome browser	Homo sapiens tripartite motif-containing 39 (TRIM39), transcript variant 1, mRNA.
	286	NM_152989	All miRNA predictions	2.29	hsa-miR-181a	Genome browser	Homo sapiens SRY (sex determining region Y)-box 5 (SOX5), transcript variant 2, mRNA.
	287	NM_178010	All miRNA predictions	2.29	hsa-miR-181a	Genome browser	Homo sapiens SRY (sex determining region Y)-box 5 (SOX5), transcript variant 3, mRNA.
	288	NM_178496	All miRNA predictions	2.29	hsa-miR-181a	Genome browser	Homo sapiens similar to BcDNA:GH11415 gene product (LOC151963), mRNA.
	289	NM_003457	All miRNA predictions	2.29	hsa-miR-181a	Genome browser	Homo sapiens zinc finger protein 207 (ZNF207), mRNA.
	290	NM_006940	All miRNA predictions	2.29	hsa-miR-181a	Genome browser	Homo sapiens SRY (sex determining region Y)-box 5 (SOX5), transcript variant 1, mRNA.
	291	NM_002639	All miRNA predictions	2.28	hsa-miR-181a	Genome browser	Homo sapiens serine (or cysteine) proteinase inhibitor, clade B (ovalbumin), member 5 (SERPINB5), mRNA.
	292	NM_005539	All miRNA predictions	2.26	hsa-miR-181a	Genome browser	Homo sapiens inositol polyphosphate-5-phosphatase, 40kDa (INPP5A), mRNA.
	293	NM_181308	All miRNA predictions	2.25	hsa-miR-181a	Genome browser	Homo sapiens WD repeat domain 20 (WDR20), transcript variant 3, mRNA.
	294	NM_181302	All miRNA predictions	2.25	hsa-miR-181a	Genome browser	Homo sapiens WD repeat domain 20 (WDR20), transcript variant 4, mRNA.
	295	NM_144574	All miRNA predictions	2.25	hsa-miR-181a	Genome browser	Homo sapiens WD repeat domain 20 (WDR20), transcript variant 2, mRNA.
	296	NM_152991	All miRNA predictions	2.24	hsa-miR-181a	Genome browser	Homo sapiens embryonic ectoderm development (EED), transcript variant 2, mRNA.
	297	NM_012395	All miRNA predictions	2.23	hsa-miR-181a	Genome browser	Homo sapiens PFTAIRE protein kinase 1 (PFTK1), mRNA.
	298	NM_015158	All miRNA predictions	2.23	hsa-miR-181a	Genome browser	Homo sapiens ankyrin repeat domain 15 (ANKRD15), transcript variant 1, mRNA.
	299	NM_005742	All miRNA predictions	2.23	hsa-miR-181a	Genome browser	Homo sapiens thioredoxin domain containing 7 (protein disulfide isomerase) (TXNDC7), mRNA.
	300	NM_001001873	All miRNA predictions	2.23	hsa-miR-181a	Genome browser	Homo sapiens hypothetical protein LOC283174 (LOC283174), mRNA.
	301	NM_153186	All miRNA predictions	2.23	hsa-miR-181a	Genome browser	Homo sapiens ankyrin repeat domain 15 (ANKRD15), transcript variant 2, mRNA.
	302	NM_005093	All miRNA predictions	2.2	hsa-miR-181a	Genome browser	Homo sapiens core-binding factor, runt domain, alpha subunit 2; translocated to, 2 (CBFA2T2), transcript variant 2, mRNA.
	303	NM_175864	All miRNA predictions	2.2	hsa-miR-181a	Genome browser	Homo sapiens core-binding factor, runt domain, alpha subunit 2; translocated to, 2 (CBFA2T2), transcript variant 1, mRNA.
	304	NM_020640	All miRNA predictions	2.2	hsa-miR-181a	Genome browser	Homo sapiens RP42 homolog (RP42), mRNA.
	305	NM_007350	All miRNA predictions	2.18	hsa-miR-181a	Genome browser	Homo sapiens pleckstrin homology-like domain, family A, member 1 (PHLDA1), mRNA.
	306	NM_022753	All miRNA predictions	2.18	hsa-miR-181a	Genome browser	Homo sapiens hypothetical protein FLJ12903 (FLJ12903), mRNA.
	307	NM_016081	All miRNA predictions	2.17	hsa-miR-181a	Genome browser	Homo sapiens palladin (KIAA0992), mRNA.
	308	NM_000503	All miRNA predictions	2.17	hsa-miR-181a	Genome browser	Homo sapiens eyes absent homolog 1 (Drosophila) (EYA1), transcript variant 3, mRNA.
	309	NM_172060	All miRNA predictions	2.17	hsa-miR-181a	Genome browser	Homo sapiens eyes absent homolog 1 (Drosophila) (EYA1), transcript variant 1, mRNA.
	310	NM_172058	All miRNA predictions	2.17	hsa-miR-181a	Genome browser	Homo sapiens eyes absent homolog 1 (Drosophila) (EYA1), transcript variant 2, mRNA.
	311	NM_021116	All miRNA predictions	2.17	hsa-miR-181a	Genome browser	Homo sapiens adenylate cyclase 1 (brain) (ADCY1), mRNA.
	312	NM_022763	All miRNA predictions	2.17	hsa-miR-181a	Genome browser	Homo sapiens factor for adipocyte differentiation 104 (FAD104), mRNA.
	313	NM_172059	All miRNA predictions	2.17	hsa-miR-181a	Genome browser	Homo sapiens eyes absent homolog 1 (Drosophila) (EYA1), transcript variant 4, mRNA.
	314	NM_002264	All miRNA predictions	2.17	hsa-miR-181a	Genome browser	Homo sapiens karyopherin alpha 1 (importin alpha 5) (KPNA1), mRNA.
	315	NM_015686	All miRNA predictions	2.16	hsa-miR-181a	Genome browser	Homo sapiens transmembrane protein 28 (TMEM28), mRNA.
	316	NM_016040	All miRNA predictions	2.16	hsa-miR-181a	Genome browser	Homo sapiens CGI-100 protein (CGI-100), mRNA.
	317	NM_016018	All miRNA predictions	2.16	hsa-miR-181a	Genome browser	Homo sapiens CGI-72 protein (CGI-72), transcript variant 1, mRNA.
	318	NM_012482	All miRNA predictions	2.16	hsa-miR-181a	Genome browser	Homo sapiens zinc finger protein 281 (ZNF281), mRNA.
	319	NM_006981	All miRNA predictions	2.15	hsa-miR-181a	Genome browser	Homo sapiens nuclear receptor subfamily 4, group A, member 3 (NR4A3), transcript variant 1, mRNA.
	320	NM_173200	All miRNA predictions	2.15	hsa-miR-181a	Genome browser	Homo sapiens nuclear receptor subfamily 4, group A, member 3 (NR4A3), transcript variant 3, mRNA.
	321	NM_170665	All miRNA predictions	2.15	hsa-miR-181a	Genome browser	Homo sapiens ATPase, Ca++ transporting, cardiac muscle, slow twitch 2 (ATP2A2), transcript variant 1, mRNA.
	322	NM_173198	All miRNA predictions	2.15	hsa-miR-181a	Genome browser	Homo sapiens nuclear receptor subfamily 4, group A, member 3 (NR4A3), transcript variant 2, mRNA.
	323	NM_007246	All miRNA predictions	2.14	hsa-miR-181a	Genome browser	Homo sapiens kelch-like 2, Mayven (Drosophila) (KLHL2), mRNA.
	324	NM_005252	All miRNA predictions	2.14	hsa-miR-181a	Genome browser	Homo sapiens v-fos FBJ murine osteosarcoma viral oncogene homolog (FOS), mRNA.
	325	NM_002214	All miRNA predictions	2.14	hsa-miR-181a	Genome browser	Homo sapiens integrin, beta 8 (ITGB8), mRNA.
	326	NM_016598	All miRNA predictions	2.11	hsa-miR-181a	Genome browser	Homo sapiens zinc finger, DHHC domain containing 3 (ZDHHC3), mRNA.
	327	NM_001386	All miRNA predictions	2.11	hsa-miR-181a	Genome browser	Homo sapiens dihydropyrimidinase-like 2 (DPYSL2), mRNA.
	328	NM_000176	All miRNA predictions	2.1	hsa-miR-181a	Genome browser	Homo sapiens nuclear receptor subfamily 3, group C, member 1 (glucocorticoid receptor) (NR3C1), mRNA.
	329	NM_005964	All miRNA predictions	2.08	hsa-miR-181a	Genome browser	Homo sapiens myosin, heavy polypeptide 10, non-muscle (MYH10), mRNA.
	330	NM_006951	All miRNA predictions	2.08	hsa-miR-181a	Genome browser	Homo sapiens TAF5 RNA polymerase II, TATA box binding protein (TBP)-associated factor, 100kDa (TAF5), mRNA.
	331	NM_014319	All miRNA predictions	2.07	hsa-miR-181a	Genome browser	Homo sapiens LEM domain containing 3 (LEMD3), mRNA.
	332	NM_001391	All miRNA predictions	2.06	hsa-miR-181a	Genome browser	Homo sapiens dystrobrevin, alpha (DTNA), transcript variant 3, mRNA.
	333	NM_032978	All miRNA predictions	2.06	hsa-miR-181a	Genome browser	Homo sapiens dystrobrevin, alpha (DTNA), transcript variant 4, mRNA.
	334	NM_032981	All miRNA predictions	2.06	hsa-miR-181a	Genome browser	Homo sapiens dystrobrevin, alpha (DTNA), transcript variant 8, mRNA.
	335	NM_032979	All miRNA predictions	2.06	hsa-miR-181a	Genome browser	Homo sapiens dystrobrevin, alpha (DTNA), transcript variant 5, mRNA.
	336	NM_024674	All miRNA predictions	2.05	hsa-miR-181a	Genome browser	Homo sapiens lin-28 homolog (C. elegans) (LIN28), mRNA.
	337	NM_001554	All miRNA predictions	2.05	hsa-miR-181a	Genome browser	Homo sapiens cysteine-rich, angiogenic inducer, 61 (CYR61), mRNA.
	338	NM_012479	All miRNA predictions	2.05	hsa-miR-181a	Genome browser	Homo sapiens tyrosine 3-monooxygenase/tryptophan 5-monooxygenase activation protein, gamma polypeptide (YWHAG), mRNA.
	339	NM_001967	All miRNA predictions	2.04	hsa-miR-181a	Genome browser	Homo sapiens eukaryotic translation initiation factor 4A, isoform 2 (EIF4A2), mRNA.
	340	NM_005904	All miRNA predictions	2.03	hsa-miR-181a	Genome browser	Homo sapiens SMAD, mothers against DPP homolog 7 (Drosophila) (SMAD7), mRNA.
	341	NM_006538	All miRNA predictions	2.03	hsa-miR-181a	Genome browser	Homo sapiens BCL2-like 11 (apoptosis facilitator) (BCL2L11), transcript variant 6, mRNA.
	342	NM_138621	All miRNA predictions	2.03	hsa-miR-181a	Genome browser	Homo sapiens BCL2-like 11 (apoptosis facilitator) (BCL2L11), transcript variant 1, mRNA.
	343	NM_014926	All miRNA predictions	2.03	hsa-miR-181a	Genome browser	Homo sapiens SLIT and NTRK-like family, member 3 (SLITRK3), mRNA.
	344	NM_015153	All miRNA predictions	2.03	hsa-miR-181a	Genome browser	Homo sapiens PHD finger protein 3 (PHF3), mRNA.
	345	NM_003924	All miRNA predictions	2.03	hsa-miR-181a	Genome browser	Homo sapiens paired-like homeobox 2b (PHOX2B), mRNA.
	346	NM_005378	All miRNA predictions	2.02	hsa-miR-181a	Genome browser	Homo sapiens v-myc myelocytomatosis viral related oncogene, neuroblastoma derived (avian) (MYCN), mRNA.
	347	NM_003412	All miRNA predictions	2.02	hsa-miR-181a	Genome browser	Homo sapiens Zic family member 1 (odd-paired homolog, Drosophila) (ZIC1), mRNA.
	348	NM_006195	All miRNA predictions	2.02	hsa-miR-181a	Genome browser	Homo sapiens pre-B-cell leukemia transcription factor 3 (PBX3), mRNA.
	349	NM_138627	All miRNA predictions	2.01	hsa-miR-181a	Genome browser	Homo sapiens BCL2-like 11 (apoptosis facilitator) (BCL2L11), transcript variant 8, mRNA.
	350	NM_138626	All miRNA predictions	2.01	hsa-miR-181a	Genome browser	Homo sapiens BCL2-like 11 (apoptosis facilitator) (BCL2L11), transcript variant 7, mRNA.
	351	NM_152520	All miRNA predictions	2.01	hsa-miR-181a	Genome browser	Homo sapiens zinc finger protein 533 (ZNF533), mRNA.
	352	NM_006548	All miRNA predictions	2	hsa-miR-181a	Genome browser	Homo sapiens IGF-II mRNA-binding protein 2 (IMP-2), mRNA.
	353	NM_003749	All miRNA predictions	1.99	hsa-miR-181a	Genome browser	Homo sapiens insulin receptor substrate 2 (IRS2), mRNA.
	354	NM_133370	All miRNA predictions	1.99	hsa-miR-181a	Genome browser	Homo sapiens splicing factor YT521-B (YT521), mRNA.
	355	NM_006276	All miRNA predictions	1.99	hsa-miR-181a	Genome browser	Homo sapiens splicing factor, arginine/serine-rich 7, 35kDa (SFRS7), mRNA.
	356	NM_003629	All miRNA predictions	1.98	hsa-miR-181a	Genome browser	Homo sapiens phosphoinositide-3-kinase, regulatory subunit 3 (p55, gamma) (PIK3R3), mRNA.
	357	NM_017740	All miRNA predictions	1.96	hsa-miR-181a	Genome browser	Homo sapiens zinc finger, DHHC domain containing 7 (ZDHHC7), mRNA.
	358	NM_019006	All miRNA predictions	1.95	hsa-miR-181a	Genome browser	Homo sapiens zinc finger, A20 domain containing 3 (ZA20D3), mRNA.
	359	NM_000125	All miRNA predictions	1.94	hsa-miR-181a	Genome browser	Homo sapiens estrogen receptor 1 (ESR1), mRNA.
	360	NM_002833	All miRNA predictions	1.93	hsa-miR-181a	Genome browser	Homo sapiens protein tyrosine phosphatase, non-receptor type 9 (PTPN9), mRNA.
	361	NM_032539	All miRNA predictions	1.93	hsa-miR-181a	Genome browser	Homo sapiens SLIT and NTRK-like family, member 2 (SLITRK2), mRNA.
	362	NM_022756	All miRNA predictions	1.93	hsa-miR-181a	Genome browser	Homo sapiens hypothetical protein FLJ11730 (FLJ11730), mRNA.
	363	NM_198312	All miRNA predictions	1.92	hsa-miR-181a	Genome browser	Homo sapiens TAK1-binding protein 3 (TAB3), transcript variant 2, mRNA.
	364	NM_152787	All miRNA predictions	1.92	hsa-miR-181a	Genome browser	Homo sapiens TAK1-binding protein 3 (TAB3), transcript variant 1, mRNA.
	365	NM_016083	All miRNA predictions	1.92	hsa-miR-181a	Genome browser	Homo sapiens cannabinoid receptor 1 (brain) (CNR1), transcript variant 1, mRNA.
	366	NM_016258	All miRNA predictions	1.91	hsa-miR-181a	Genome browser	Homo sapiens YTH domain family, member 2 (YTHDF2), mRNA.
	367	NM_014577	All miRNA predictions	1.9	hsa-miR-181a	Genome browser	Homo sapiens bromodomain containing 1 (BRD1), mRNA.
	368	NM_001257	All miRNA predictions	1.88	hsa-miR-181a	Genome browser	Homo sapiens cadherin 13, H-cadherin (heart) (CDH13), mRNA.
	369	NM_002612	All miRNA predictions	1.88	hsa-miR-181a	Genome browser	Homo sapiens pyruvate dehydrogenase kinase, isoenzyme 4 (PDK4), mRNA.
	370	NM_144595	All miRNA predictions	1.87	hsa-miR-181a	Genome browser	Homo sapiens hypothetical protein FLJ30046 (FLJ30046), mRNA.
	371	NM_203394	All miRNA predictions	1.87	hsa-miR-181a	Genome browser	Homo sapiens E2F transcription factor 7 (E2F7), mRNA.
	372	NM_017780	All miRNA predictions	1.86	hsa-miR-181a	Genome browser	Homo sapiens chromodomain helicase DNA binding protein 7 (CHD7), mRNA.
	373	NM_003103	All miRNA predictions	1.85	hsa-miR-181a	Genome browser	Homo sapiens SON DNA binding protein (SON), transcript variant g, mRNA.
	374	NM_033655	All miRNA predictions	1.85	hsa-miR-181a	Genome browser	Homo sapiens contactin associated protein-like 3 (CNTNAP3), mRNA.
	375	NM_006726	All miRNA predictions	1.85	hsa-miR-181a	Genome browser	Homo sapiens LPS-responsive vesicle trafficking, beach and anchor containing (LRBA), mRNA.
	376	NM_020873	All miRNA predictions	1.84	hsa-miR-181a	Genome browser	Homo sapiens leucine rich repeat neuronal 1 (LRRN1), mRNA.
	377	NM_006310	All miRNA predictions	1.83	hsa-miR-181a	Genome browser	Homo sapiens aminopeptidase puromycin sensitive (NPEPPS), mRNA.
	378	NM_138925	All miRNA predictions	1.83	hsa-miR-181a	Genome browser	Homo sapiens SON DNA binding protein (SON), transcript variant a, mRNA.
	379	NM_172173	All miRNA predictions	1.81	hsa-miR-181a	Genome browser	Homo sapiens calcium/calmodulin-dependent protein kinase (CaM kinase) II gamma (CAMK2G), transcript variant 6, mRNA.
	380	NM_172171	All miRNA predictions	1.81	hsa-miR-181a	Genome browser	Homo sapiens calcium/calmodulin-dependent protein kinase (CaM kinase) II gamma (CAMK2G), transcript variant 1, mRNA.
	381	NM_172170	All miRNA predictions	1.81	hsa-miR-181a	Genome browser	Homo sapiens calcium/calmodulin-dependent protein kinase (CaM kinase) II gamma (CAMK2G), transcript variant 3, mRNA.
	382	NM_001222	All miRNA predictions	1.81	hsa-miR-181a	Genome browser	Homo sapiens calcium/calmodulin-dependent protein kinase (CaM kinase) II gamma (CAMK2G), transcript variant 4, mRNA.
	383	NM_172169	All miRNA predictions	1.81	hsa-miR-181a	Genome browser	Homo sapiens calcium/calmodulin-dependent protein kinase (CaM kinase) II gamma (CAMK2G), transcript variant 2, mRNA.
	384	NM_001754	All miRNA predictions	1.8	hsa-miR-181a	Genome browser	Homo sapiens runt-related transcription factor 1 (acute myeloid leukemia 1; aml1 oncogene) (RUNX1), transcript variant 1, mRNA.
	385	NM_001001890	All miRNA predictions	1.8	hsa-miR-181a	Genome browser	Homo sapiens runt-related transcription factor 1 (acute myeloid leukemia 1; aml1 oncogene) (RUNX1), transcript variant 2, mRNA.
	386	NM_138927	All miRNA predictions	1.79	hsa-miR-181a	Genome browser	Homo sapiens SON DNA binding protein (SON), transcript variant f, mRNA.
	387	NM_006359	All miRNA predictions	1.77	hsa-miR-181a	Genome browser	Homo sapiens solute carrier family 9 (sodium/hydrogen exchanger), isoform 6 (SLC9A6), mRNA.
	388	NM_004926	All miRNA predictions	1.77	hsa-miR-181a	Genome browser	Homo sapiens zinc finger protein 36, C3H type-like 1 (ZFP36L1), mRNA.
	389	NM_153184	All miRNA predictions	1.77	hsa-miR-181a	Genome browser	Homo sapiens immunoglobulin superfamily, member 4D (IGSF4D), mRNA.
	390	NM_006540	All miRNA predictions	1.77	hsa-miR-181a	Genome browser	Homo sapiens nuclear receptor coactivator 2 (NCOA2), mRNA.
	391	NM_020993	All miRNA predictions	1.76	hsa-miR-181a	Genome browser	Homo sapiens B-cell CLL/lymphoma 7A (BCL7A), mRNA.
	392	NM_003670	All miRNA predictions	1.76	hsa-miR-181a	Genome browser	Homo sapiens basic helix-loop-helix domain containing, class B, 2 (BHLHB2), mRNA.
	393	NM_018425	All miRNA predictions	1.75	hsa-miR-181a	Genome browser	Homo sapiens phosphatidylinositol 4-kinase type II (PI4KII), mRNA.
	394	NM_003605	All miRNA predictions	1.75	hsa-miR-181a	Genome browser	Homo sapiens O-linked N-acetylglucosamine (GlcNAc) transferase (UDP-N-acetylglucosamine:polypeptide-N-acetylglucosaminyl transferase) (OGT), transcript variant 3, mRNA.
	395	NM_012428	All miRNA predictions	1.75	hsa-miR-181a	Genome browser	Homo sapiens stromal cell derived factor receptor 1 (SDFR1), transcript variant beta, mRNA.
	396	NM_172172	All miRNA predictions	1.75	hsa-miR-181a	Genome browser	Homo sapiens calcium/calmodulin-dependent protein kinase (CaM kinase) II gamma (CAMK2G), transcript variant 5, mRNA.
	397	NM_017455	All miRNA predictions	1.75	hsa-miR-181a	Genome browser	Homo sapiens stromal cell derived factor receptor 1 (SDFR1), transcript variant alpha, mRNA.
	398	NM_003590	All miRNA predictions	1.73	hsa-miR-181a	Genome browser	Homo sapiens cullin 3 (CUL3), mRNA.
	399	NM_014342	All miRNA predictions	1.72	hsa-miR-181a	Genome browser	Homo sapiens mitochondrial carrier homolog 2 (C. elegans) (MTCH2), nuclear gene encoding mitochondrial protein, mRNA.
	400	NM_001677	All miRNA predictions	1.72	hsa-miR-181a	Genome browser	Homo sapiens ATPase, Na+/K+ transporting, beta 1 polypeptide (ATP1B1), transcript variant 1, mRNA.
	401	NM_015447	All miRNA predictions	1.7	hsa-miR-181a	Genome browser	Homo sapiens calmodulin regulated spectrin-associated protein 1 (CAMSAP1), mRNA.
	402	NM_014779	All miRNA predictions	1.68	hsa-miR-181a	Genome browser	Homo sapiens KIAA0669 gene product (KIAA0669), mRNA.
	403	NM_213612	All miRNA predictions	1.65	hsa-miR-181a	Genome browser	Homo sapiens solute carrier family 25 (mitochondrial carrier; phosphate carrier), member 3 (SLC25A3), nuclear gene encoding mitochondrial protein, transcript variant 4, mRNA.
	404	NM_152271	All miRNA predictions	1.65	hsa-miR-181a	Genome browser	Homo sapiens hypothetical protein FLJ23749 (FLJ23749), mRNA.
	405	NM_139321	All miRNA predictions	1.64	hsa-miR-181a	Genome browser	Homo sapiens attractin (ATRN), transcript variant 1, mRNA.
	406	NM_004438	All miRNA predictions	1.64	hsa-miR-181a	Genome browser	Homo sapiens EPH receptor A4 (EPHA4), mRNA.
	407	NM_003498	All miRNA predictions	1.62	hsa-miR-181a	Genome browser	Homo sapiens stannin (SNN), mRNA.
	408	NM_201624	All miRNA predictions	1.6	hsa-miR-181a	Genome browser	Homo sapiens ubiquitin specific protease 33 (USP33), transcript variant 2, mRNA.
	409	NM_015017	All miRNA predictions	1.6	hsa-miR-181a	Genome browser	Homo sapiens ubiquitin specific protease 33 (USP33), transcript variant 1, mRNA.
	410	NM_021111	All miRNA predictions	1.6	hsa-miR-181a	Genome browser	Homo sapiens reversion-inducing-cysteine-rich protein with kazal motifs (RECK), mRNA.
	411	NM_000724	All miRNA predictions	1.59	hsa-miR-181a	Genome browser	Homo sapiens calcium channel, voltage-dependent, beta 2 subunit (CACNB2), transcript variant 1, mRNA.
	412	NM_201590	All miRNA predictions	1.59	hsa-miR-181a	Genome browser	Homo sapiens calcium channel, voltage-dependent, beta 2 subunit (CACNB2), transcript variant 3, mRNA.
	413	NM_201572	All miRNA predictions	1.59	hsa-miR-181a	Genome browser	Homo sapiens calcium channel, voltage-dependent, beta 2 subunit (CACNB2), transcript variant 8, mRNA.
	414	NM_201597	All miRNA predictions	1.59	hsa-miR-181a	Genome browser	Homo sapiens calcium channel, voltage-dependent, beta 2 subunit (CACNB2), transcript variant 4, mRNA.
	415	NM_201593	All miRNA predictions	1.59	hsa-miR-181a	Genome browser	Homo sapiens calcium channel, voltage-dependent, beta 2 subunit (CACNB2), transcript variant 5, mRNA.
	416	NM_015626	All miRNA predictions	1.59	hsa-miR-181a	Genome browser	Homo sapiens WD repeat and SOCS box-containing 1 (WSB1), transcript variant 1, mRNA.
	417	NM_201571	All miRNA predictions	1.59	hsa-miR-181a	Genome browser	Homo sapiens calcium channel, voltage-dependent, beta 2 subunit (CACNB2), transcript variant 6, mRNA.
	418	NM_201596	All miRNA predictions	1.59	hsa-miR-181a	Genome browser	Homo sapiens calcium channel, voltage-dependent, beta 2 subunit (CACNB2), transcript variant 2, mRNA.
	419	NM_134265	All miRNA predictions	1.59	hsa-miR-181a	Genome browser	Homo sapiens WD repeat and SOCS box-containing 1 (WSB1), transcript variant 2, mRNA.
	420	NM_201570	All miRNA predictions	1.59	hsa-miR-181a	Genome browser	Homo sapiens calcium channel, voltage-dependent, beta 2 subunit (CACNB2), transcript variant 7, mRNA.
	421	NM_015646	All miRNA predictions	1.58	hsa-miR-181a	Genome browser	Homo sapiens RAP1B, member of RAS oncogene family (RAP1B), mRNA.
	422	NM_004801	All miRNA predictions	1.57	hsa-miR-181a	Genome browser	Homo sapiens neurexin 1 (NRXN1), transcript variant alpha, mRNA.
	423	NM_138735	All miRNA predictions	1.57	hsa-miR-181a	Genome browser	Homo sapiens neurexin 1 (NRXN1), transcript variant beta, mRNA.
	424	NM_004824	All miRNA predictions	1.57	hsa-miR-181a	Genome browser	Homo sapiens chromodomain protein, Y-like (CDYL), transcript variant 1, mRNA.
	425	NM_170752	All miRNA predictions	1.57	hsa-miR-181a	Genome browser	Homo sapiens chromodomain protein, Y-like (CDYL), transcript variant 3, mRNA.
	426	NM_170751	All miRNA predictions	1.57	hsa-miR-181a	Genome browser	Homo sapiens chromodomain protein, Y-like (CDYL), transcript variant 2, mRNA.
	427	NM_001427	All miRNA predictions	1.55	hsa-miR-181a	Genome browser	Homo sapiens engrailed homolog 2 (EN2), mRNA.
	428	NM_032010	All miRNA predictions	1.54	hsa-miR-181a	Genome browser	Homo sapiens microtubule-associated protein 1B (MAP1B), transcript variant 2, mRNA.
	429	NM_005909	All miRNA predictions	1.54	hsa-miR-181a	Genome browser	Homo sapiens microtubule-associated protein 1B (MAP1B), transcript variant 1, mRNA.
	430	NM_032246	All miRNA predictions	1.54	hsa-miR-181a	Genome browser	Homo sapiens ring finger and KH domain containing 3 (RKHD3), mRNA.
	431	NM_181673	All miRNA predictions	1.54	hsa-miR-181a	Genome browser	Homo sapiens O-linked N-acetylglucosamine (GlcNAc) transferase (UDP-N-acetylglucosamine:polypeptide-N-acetylglucosaminyl transferase) (OGT), transcript variant 2, mRNA.
	432	NM_181672	All miRNA predictions	1.54	hsa-miR-181a	Genome browser	Homo sapiens O-linked N-acetylglucosamine (GlcNAc) transferase (UDP-N-acetylglucosamine:polypeptide-N-acetylglucosaminyl transferase) (OGT), transcript variant 1, mRNA.
	433	NM_016389	All miRNA predictions	1.53	hsa-miR-181a	Genome browser	Homo sapiens influenza virus NS1A binding protein (IVNS1ABP), transcript variant 2, mRNA.
	434	NM_013449	All miRNA predictions	1.52	hsa-miR-181a	Genome browser	Homo sapiens bromodomain adjacent to zinc finger domain, 2A (BAZ2A), mRNA.
	435	NM_138926	All miRNA predictions	1.52	hsa-miR-181a	Genome browser	Homo sapiens SON DNA binding protein (SON), transcript variant c, mRNA.
	436	NM_001792	All miRNA predictions	1.51	hsa-miR-181a	Genome browser	Homo sapiens cadherin 2, type 1, N-cadherin (neuronal) (CDH2), mRNA.
	437	NM_052910	All miRNA predictions	1.51	hsa-miR-181a	Genome browser	Homo sapiens SLIT and NTRK-like family, member 1 (SLITRK1), mRNA.
	438	NM_003701	All miRNA predictions	1.5	hsa-miR-181a	Genome browser	Homo sapiens tumor necrosis factor (ligand) superfamily, member 11 (TNFSF11), transcript variant 1, mRNA.
	439	NM_033012	All miRNA predictions	1.5	hsa-miR-181a	Genome browser	Homo sapiens tumor necrosis factor (ligand) superfamily, member 11 (TNFSF11), transcript variant 2, mRNA.
	440	NM_004379	All miRNA predictions	1.45	hsa-miR-181a	Genome browser	Homo sapiens cAMP responsive element binding protein 1 (CREB1), transcript variant A, mRNA.
	441	NM_134442	All miRNA predictions	1.45	hsa-miR-181a	Genome browser	Homo sapiens cAMP responsive element binding protein 1 (CREB1), transcript variant B, mRNA.
	442	NM_005465	All miRNA predictions	1.45	hsa-miR-181a	Genome browser	Homo sapiens v-akt murine thymoma viral oncogene homolog 3 (protein kinase B, gamma) (AKT3), transcript variant 1, mRNA.
	443	NM_017661	All miRNA predictions	1.44	hsa-miR-181a	Genome browser	Homo sapiens suppressor of hairy wing homolog 4 (Drosophila) (SUHW4), transcript variant 1, mRNA.
	444	NM_176814	All miRNA predictions	1.44	hsa-miR-181a	Genome browser	Homo sapiens hypothetical protein LOC168850 (LOC168850), mRNA.
	445	NM_001002843	All miRNA predictions	1.44	hsa-miR-181a	Genome browser	Homo sapiens suppressor of hairy wing homolog 4 (Drosophila) (SUHW4), transcript variant 2, mRNA.
	446	NM_014021	All miRNA predictions	1.44	hsa-miR-181a	Genome browser	Homo sapiens synovial sarcoma, X breakpoint 2 interacting protein (SSX2IP), mRNA.
	447	NM_013989	All miRNA predictions	1.44	hsa-miR-181a	Genome browser	Homo sapiens deiodinase, iodothyronine, type II (DIO2), transcript variant 1, mRNA.
	448	NM_000793	All miRNA predictions	1.44	hsa-miR-181a	Genome browser	Homo sapiens deiodinase, iodothyronine, type II (DIO2), transcript variant 2, mRNA.
	449	NM_002126	All miRNA predictions	1.43	hsa-miR-181a	Genome browser	Homo sapiens hepatic leukemia factor (HLF), mRNA.
	450	NM_175612	All miRNA predictions	1.42	hsa-miR-181a	Genome browser	Homo sapiens contactin 4 (CNTN4), transcript variant 2, mRNA.
	451	NM_175607	All miRNA predictions	1.42	hsa-miR-181a	Genome browser	Homo sapiens contactin 4 (CNTN4), transcript variant 1, mRNA.
	452	NM_013437	All miRNA predictions	1.4	hsa-miR-181a	Genome browser	Homo sapiens low density lipoprotein-related protein 12 (LRP12), mRNA.
	453	NM_015250	All miRNA predictions	1.38	hsa-miR-181a	Genome browser	Homo sapiens bicaudal D homolog 2 (Drosophila) (BICD2), transcript variant 2, mRNA.
	454	NM_006265	All miRNA predictions	1.37	hsa-miR-181a	Genome browser	Homo sapiens RAD21 homolog (S. pombe) (RAD21), mRNA.
	455	NM_004430	All miRNA predictions	1.36	hsa-miR-181a	Genome browser	Homo sapiens early growth response 3 (EGR3), mRNA.
	456	NM_018999	All miRNA predictions	1.36	hsa-miR-181a	Genome browser	Homo sapiens KIAA1128 (KIAA1128), mRNA.
	457	NM_206876	All miRNA predictions	1.36	hsa-miR-181a	Genome browser	Homo sapiens protein phosphatase 1, catalytic subunit, beta isoform (PPP1CB), transcript variant 3, mRNA.
	458	NM_002709	All miRNA predictions	1.36	hsa-miR-181a	Genome browser	Homo sapiens protein phosphatase 1, catalytic subunit, beta isoform (PPP1CB), transcript variant 1, mRNA.
	459	NM_014676	All miRNA predictions	1.36	hsa-miR-181a	Genome browser	Homo sapiens pumilio homolog 1 (Drosophila) (PUM1), mRNA.
	460	NM_206877	All miRNA predictions	1.34	hsa-miR-181a	Genome browser	Homo sapiens protein phosphatase 1, catalytic subunit, beta isoform (PPP1CB), transcript variant 2, mRNA.
	461	NM_022894	All miRNA predictions	1.34	hsa-miR-181a	Genome browser	Homo sapiens poly(A) polymerase gamma (PAPOLG), mRNA.
	462	NM_033224	All miRNA predictions	1.33	hsa-miR-181a	Genome browser	Homo sapiens purine-rich element binding protein B (PURB), mRNA.
	463	NM_005668	All miRNA predictions	1.31	hsa-miR-181a	Genome browser	Homo sapiens sialyltransferase 8D (alpha-2, 8-polysialyltransferase) (SIAT8D), transcript variant 1, mRNA.
	464	NM_025146	All miRNA predictions	1.31	hsa-miR-181a	Genome browser	Homo sapiens Mak3 homolog (S. cerevisiae) (MAK3), mRNA.
	465	NM_052811	All miRNA predictions	1.3	hsa-miR-181a	Genome browser	Homo sapiens ret finger protein 2 (RFP2), transcript variant 2, mRNA.
	466	NM_005798	All miRNA predictions	1.3	hsa-miR-181a	Genome browser	Homo sapiens ret finger protein 2 (RFP2), transcript variant 1, mRNA.
	467	NM_213590	All miRNA predictions	1.3	hsa-miR-181a	Genome browser	Homo sapiens ret finger protein 2 (RFP2), transcript variant 3, mRNA.
	468	NM_025134	All miRNA predictions	1.29	hsa-miR-181a	Genome browser	Homo sapiens chromodomain helicase DNA binding protein 9 (CHD9), mRNA.
	469	NM_175061	All miRNA predictions	1.28	hsa-miR-181a	Genome browser	Homo sapiens juxtaposed with another zinc finger gene 1 (JAZF1), mRNA.
	470	NM_182641	All miRNA predictions	1.27	hsa-miR-181a	Genome browser	Homo sapiens fetal Alzheimer antigen (FALZ), transcript variant 1, mRNA.
	471	NM_004459	All miRNA predictions	1.27	hsa-miR-181a	Genome browser	Homo sapiens fetal Alzheimer antigen (FALZ), transcript variant 2, mRNA.
	472	NM_003155	All miRNA predictions	1.26	hsa-miR-181a	Genome browser	Homo sapiens stanniocalcin 1 (STC1), mRNA.
	473	NM_004663	All miRNA predictions	1.26	hsa-miR-181a	Genome browser	Homo sapiens RAB11A, member RAS oncogene family (RAB11A), mRNA.
	474	NM_058183	All miRNA predictions	1.24	hsa-miR-181a	Genome browser	Homo sapiens SON DNA binding protein (SON), transcript variant e, mRNA.
	475	NM_207035	All miRNA predictions	1.22	hsa-miR-181a	Genome browser	Homo sapiens NPD014 protein (NPD014), transcript variant 1, mRNA.
	476	NM_004730	All miRNA predictions	1.22	hsa-miR-181a	Genome browser	Homo sapiens eukaryotic translation termination factor 1 (ETF1), mRNA.
	477	NM_021212	All miRNA predictions	1.21	hsa-miR-181a	Genome browser	Homo sapiens HCF-binding transcription factor Zhangfei (ZF), mRNA.
	478	NM_198581	All miRNA predictions	1.21	hsa-miR-181a	Genome browser	Homo sapiens zinc finger CCCH type domain containing 6 (ZC3HDC6), mRNA.
	479	NM_001003800	All miRNA predictions	1.2	hsa-miR-181a	Genome browser	Homo sapiens bicaudal D homolog 2 (Drosophila) (BICD2), transcript variant 1, mRNA.
	480	NM_006595	All miRNA predictions	1.2	hsa-miR-181a	Genome browser	Homo sapiens apoptosis inhibitor 5 (API5), mRNA.
	481	NM_020654	All miRNA predictions	1.19	hsa-miR-181a	Genome browser	Homo sapiens SUMO1/sentrin specific protease 7 (SENP7), mRNA.
	482	NM_194442	All miRNA predictions	1.18	hsa-miR-181a	Genome browser	Homo sapiens lamin B receptor (LBR), transcript variant 2, mRNA.
	483	NM_002296	All miRNA predictions	1.18	hsa-miR-181a	Genome browser	Homo sapiens lamin B receptor (LBR), transcript variant 1, mRNA.
	484	NM_000945	All miRNA predictions	1.17	hsa-miR-181a	Genome browser	Homo sapiens protein phosphatase 3 (formerly 2B), regulatory subunit B, 19kDa, alpha isoform (calcineurin B, type I) (PPP3R1), mRNA.
	485	NM_030964	All miRNA predictions	1.16	hsa-miR-181a	Genome browser	Homo sapiens sprouty homolog 4 (Drosophila) (SPRY4), mRNA.
	486	NM_016231	All miRNA predictions	1.14	hsa-miR-181a	Genome browser	Homo sapiens nemo like kinase (NLK), mRNA.
	487	NM_001004360	All miRNA predictions	1.13	hsa-miR-181a	Genome browser	Homo sapiens dipeptidylpeptidase 10 (DPP10), transcript variant 2, mRNA.
	488	NM_020868	All miRNA predictions	1.13	hsa-miR-181a	Genome browser	Homo sapiens dipeptidylpeptidase 10 (DPP10), transcript variant 1, mRNA.
	489	NM_031363	All miRNA predictions	1.09	hsa-miR-181a	Genome browser	Homo sapiens collagen, type IV, alpha 3 (Goodpasture antigen) (COL4A3), transcript variant 3, mRNA.
	490	NM_014923	All miRNA predictions	1.08	hsa-miR-181a	Genome browser	Homo sapiens fibronectin type III domain containing 3 (FNDC3), mRNA.
	491	NM_001987	All miRNA predictions	1.08	hsa-miR-181a	Genome browser	Homo sapiens ets variant gene 6 (TEL oncogene) (ETV6), mRNA.
	492	NM_014729	All miRNA predictions	1.07	hsa-miR-181a	Genome browser	Homo sapiens thymus high mobility group box protein TOX (TOX), mRNA.
	493	NM_173822	All miRNA predictions	1.07	hsa-miR-181a	Genome browser	Homo sapiens hypothetical protein MGC39518 (MGC39518), mRNA.
	494	NM_003413	All miRNA predictions	1.05	hsa-miR-181a	Genome browser	Homo sapiens Zic family member 3 heterotaxy 1 (odd-paired homolog, Drosophila) (ZIC3), mRNA.
	495	NM_018362	All miRNA predictions	1.04	hsa-miR-181a	Genome browser	Homo sapiens lin-7 homolog C (C. elegans) (LIN7C), mRNA.
	496	NM_016289	All miRNA predictions	1.01	hsa-miR-181a	Genome browser	Homo sapiens calcium binding protein 39 (CAB39), mRNA.
	497	NM_207304	All miRNA predictions	0.97	hsa-miR-181a	Genome browser	Homo sapiens muscleblind-like 2 (Drosophila) (MBNL2), transcript variant 3, mRNA.
	498	NM_144778	All miRNA predictions	0.95	hsa-miR-181a	Genome browser	Homo sapiens muscleblind-like 2 (Drosophila) (MBNL2), transcript variant 1, mRNA.
	499	NM_003663	All miRNA predictions	0.95	hsa-miR-181a	Genome browser	Homo sapiens CGG triplet repeat binding protein 1 (CGGBP1), mRNA.
	500	NM_199437	All miRNA predictions	0.9	hsa-miR-181a	Genome browser	Homo sapiens PR domain containing 10 (PRDM10), transcript variant 2, mRNA.
	501	NM_199439	All miRNA predictions	0.9	hsa-miR-181a	Genome browser	Homo sapiens PR domain containing 10 (PRDM10), transcript variant 4, mRNA.
	502	NM_199438	All miRNA predictions	0.9	hsa-miR-181a	Genome browser	Homo sapiens PR domain containing 10 (PRDM10), transcript variant 3, mRNA.
	503	NM_007212	All miRNA predictions	0.9	hsa-miR-181a	Genome browser	Homo sapiens ring finger protein 2 (RNF2), mRNA.
	504	NM_016441	All miRNA predictions	0.9	hsa-miR-181a	Genome browser	Homo sapiens cysteine-rich motor neuron 1 (CRIM1), mRNA.
	505	NM_020228	All miRNA predictions	0.9	hsa-miR-181a	Genome browser	Homo sapiens PR domain containing 10 (PRDM10), transcript variant 1, mRNA.
	506	NM_057175	All miRNA predictions	0.89	hsa-miR-181a	Genome browser	Homo sapiens transcriptional coactivator tubedown-100 (TBDN100), transcript variant 1, mRNA.
	507	NM_001859	All miRNA predictions	0.87	hsa-miR-181a	Genome browser	Homo sapiens solute carrier family 31 (copper transporters), member 1 (SLC31A1), mRNA.
	508	NM_018976	All miRNA predictions	0.87	hsa-miR-181a	Genome browser	Homo sapiens solute carrier family 38, member 2 (SLC38A2), mRNA.
	509	NM_145808	All miRNA predictions	0.82	hsa-miR-181a	Genome browser	Homo sapiens myotrophin (MTPN), mRNA.
	510	NM_134264	All miRNA predictions	0.65	hsa-miR-181a	Genome browser	Homo sapiens WD repeat and SOCS box-containing 1 (WSB1), transcript variant 3, mRNA.
	511	NM_013261	All miRNA predictions	0.58	hsa-miR-181a	Genome browser	Homo sapiens peroxisome proliferative activated receptor, gamma, coactivator 1, alpha (PPARGC1A), mRNA.
	512	NM_014904	All miRNA predictions	0.52	hsa-miR-181a	Genome browser	Homo sapiens RAB11 family interacting protein 2 (class I) (RAB11FIP2), mRNA.
	513	NM_004992	All miRNA predictions	0.46	hsa-miR-181a	Genome browser	Homo sapiens methyl CpG binding protein 2 (Rett syndrome) (MECP2), mRNA.
	514	NM_001204	All miRNA predictions	0.45	hsa-miR-181a	Genome browser	Homo sapiens bone morphogenetic protein receptor, type II (serine/threonine kinase) (BMPR2), transcript variant 1, mRNA.
	515	NM_033346	All miRNA predictions	0.42	hsa-miR-181a	Genome browser	Homo sapiens bone morphogenetic protein receptor, type II (serine/threonine kinase) (BMPR2), transcript variant 2, mRNA.
miR-223
	1	NM_001001994	All miRNA predictions	7.14	hsa-miR-223	Genome browser	Homo sapiens glycoprotein M6B (GPM6B), transcript variant 4, mRNA.
	2	NM_005278	All miRNA predictions	7.14	hsa-miR-223	Genome browser	Homo sapiens glycoprotein M6B (GPM6B), transcript variant 3, mRNA.
	3	NM_001001996	All miRNA predictions	7.14	hsa-miR-223	Genome browser	Homo sapiens glycoprotein M6B (GPM6B), transcript variant 2, mRNA.
	4	NM_001198	All miRNA predictions	6.89	hsa-miR-223	Genome browser	Homo sapiens PR domain containing 1, with ZNF domain (PRDM1), transcript variant 1, mRNA.
	5	NM_182907	All miRNA predictions	6.89	hsa-miR-223	Genome browser	Homo sapiens PR domain containing 1, with ZNF domain (PRDM1), transcript variant 2, mRNA.
	6	NM_019058	All miRNA predictions	6.47	hsa-miR-223	Genome browser	Homo sapiens DNA-damage-inducible transcript 4 (DDIT4), mRNA.
	7	NM_002126	All miRNA predictions	6.26	hsa-miR-223	Genome browser	Homo sapiens hepatic leukemia factor (HLF), mRNA.
	8	NM_002397	All miRNA predictions	5.76	hsa-miR-223	Genome browser	Homo sapiens MADS box transcription enhancer factor 2, polypeptide C (myocyte enhancer factor 2C) (MEF2C), mRNA.
	9	NM_004393	All miRNA predictions	5.51	hsa-miR-223	Genome browser	Homo sapiens dystroglycan 1 (dystrophin-associated glycoprotein 1) (DAG1), mRNA.
	10	NM_144726	All miRNA predictions	5.27	hsa-miR-223	Genome browser	Homo sapiens hypothetical protein FLJ31951 (FLJ31951), mRNA.
	11	NM_173636	All miRNA predictions	5.22	hsa-miR-223	Genome browser	Homo sapiens chromosome 19 open reading frame 14 (C19orf14), mRNA.
	12	NM_139168	All miRNA predictions	5.15	hsa-miR-223	Genome browser	Homo sapiens splicing factor, arginine/serine-rich 12 (SFRS12), mRNA.
	13	NM_032295	All miRNA predictions	5.14	hsa-miR-223	Genome browser	Homo sapiens solute carrier family 37 (glycerol-3-phosphate transporter), member 3 (SLC37A3), transcript variant 2, mRNA.
	14	NM_002130	All miRNA predictions	4.95	hsa-miR-223	Genome browser	Homo sapiens 3-hydroxy-3-methylglutaryl-Coenzyme A synthase 1 (soluble) (HMGCS1), mRNA.
	15	NM_005245	All miRNA predictions	4.92	hsa-miR-223	Genome browser	Homo sapiens FAT tumor suppressor homolog 1 (Drosophila) (FAT), mRNA.
	16	NM_207113	All miRNA predictions	4.88	hsa-miR-223	Genome browser	Homo sapiens solute carrier family 37 (glycerol-3-phosphate transporter), member 3 (SLC37A3), transcript variant 1, mRNA.
	17	NM_007207	All miRNA predictions	4.75	hsa-miR-223	Genome browser	Homo sapiens dual specificity phosphatase 10 (DUSP10), transcript variant 1, mRNA.
	18	NM_144729	All miRNA predictions	4.75	hsa-miR-223	Genome browser	Homo sapiens dual specificity phosphatase 10 (DUSP10), transcript variant 3, mRNA.
	19	NM_144728	All miRNA predictions	4.75	hsa-miR-223	Genome browser	Homo sapiens dual specificity phosphatase 10 (DUSP10), transcript variant 2, mRNA.
	20	NM_025113	All miRNA predictions	4.56	hsa-miR-223	Genome browser	Homo sapiens chromosome 13 open reading frame 18 (C13orf18), mRNA.
	21	NM_058241	All miRNA predictions	4.54	hsa-miR-223	Genome browser	Homo sapiens cyclin T2 (CCNT2), transcript variant b, mRNA.
	22	NM_001670	All miRNA predictions	4.51	hsa-miR-223	Genome browser	Homo sapiens armadillo repeat gene deletes in velocardiofacial syndrome (ARVCF), mRNA.
	23	NM_006922	All miRNA predictions	4.5	hsa-miR-223	Genome browser	Homo sapiens sodium channel, voltage-gated, type III, alpha (SCN3A), mRNA.
	24	NM_018315	All miRNA predictions	4.38	hsa-miR-223	Genome browser	Homo sapiens F-box and WD-40 domain protein 7 (archipelago homolog, Drosophila) (FBXW7), transcript variant 2, mRNA.
	25	NM_033632	All miRNA predictions	4.38	hsa-miR-223	Genome browser	Homo sapiens F-box and WD-40 domain protein 7 (archipelago homolog, Drosophila) (FBXW7), transcript variant 1, mRNA.
	26	NM_001241	All miRNA predictions	4.37	hsa-miR-223	Genome browser	Homo sapiens cyclin T2 (CCNT2), transcript variant a, mRNA.
	27	NM_003299	All miRNA predictions	4.27	hsa-miR-223	Genome browser	Homo sapiens tumor rejection antigen (gp96) 1 (TRA1), mRNA.
	28	NM_002729	All miRNA predictions	4.27	hsa-miR-223	Genome browser	Homo sapiens hematopoietically expressed homeobox (HHEX), mRNA.
	29	NM_031937	All miRNA predictions	4.17	hsa-miR-223	Genome browser	Homo sapiens TBC1 domain family, member 10 (TBC1D10), mRNA.
	30	NM_016441	All miRNA predictions	4.1	hsa-miR-223	Genome browser	Homo sapiens cysteine-rich motor neuron 1 (CRIM1), mRNA.
	31	NM_002184	All miRNA predictions	4.06	hsa-miR-223	Genome browser	Homo sapiens interleukin 6 signal transducer (gp130, oncostatin M receptor) (IL6ST), transcript variant 1, mRNA.
	32	NM_019092	All miRNA predictions	4.04	hsa-miR-223	Genome browser	Homo sapiens hypothetical protein KIAA1164 (KIAA1164), mRNA.
	33	NM_199051	All miRNA predictions	3.91	hsa-miR-223	Genome browser	Homo sapiens DBCCR1-like (DBCCR1L), mRNA.
	34	NM_148923	All miRNA predictions	3.84	hsa-miR-223	Genome browser	Homo sapiens cytochrome b-5 (CYB5), mRNA.
	35	NM_203372	All miRNA predictions	3.83	hsa-miR-223	Genome browser	Homo sapiens acyl-CoA synthetase long-chain family member 3 (ACSL3), transcript variant 2, mRNA.
	36	NM_004457	All miRNA predictions	3.83	hsa-miR-223	Genome browser	Homo sapiens acyl-CoA synthetase long-chain family member 3 (ACSL3), transcript variant 1, mRNA.
	37	NM_021097	All miRNA predictions	3.79	hsa-miR-223	Genome browser	Homo sapiens solute carrier family 8 (sodium/calcium exchanger), member 1 (SLC8A1), mRNA.
	38	NM_012307	All miRNA predictions	3.76	hsa-miR-223	Genome browser	Homo sapiens erythrocyte membrane protein band 4.1-like 3 (EPB41L3), mRNA.
	39	NM_173618	All miRNA predictions	3.76	hsa-miR-223	Genome browser	Homo sapiens hypothetical protein FLJ90652 (FLJ90652), mRNA.
	40	NM_006807	All miRNA predictions	3.67	hsa-miR-223	Genome browser	Homo sapiens chromobox homolog 1 (HP1 beta homolog Drosophila ) (CBX1), mRNA.
	41	NM_015032	All miRNA predictions	3.57	hsa-miR-223	Genome browser	Homo sapiens androgen-induced proliferation inhibitor (APRIN), mRNA.
	42	NM_152621	All miRNA predictions	3.54	hsa-miR-223	Genome browser	Homo sapiens hypothetical protein MGC26963 (MGC26963), mRNA.
	43	NM_004811	All miRNA predictions	3.53	hsa-miR-223	Genome browser	Homo sapiens leupaxin (LPXN), mRNA.
	44	NM_006334	All miRNA predictions	3.53	hsa-miR-223	Genome browser	Homo sapiens olfactomedin 1 (OLFM1), transcript variant 2, mRNA.
	45	NM_003161	All miRNA predictions	3.51	hsa-miR-223	Genome browser	Homo sapiens ribosomal protein S6 kinase, 70kDa, polypeptide 1 (RPS6KB1), mRNA.
	46	NM_002902	All miRNA predictions	3.5	hsa-miR-223	Genome browser	Homo sapiens reticulocalbin 2, EF-hand calcium binding domain (RCN2), mRNA.
	47	NM_001914	All miRNA predictions	3.46	hsa-miR-223	Genome browser	Homo sapiens cytochrome b-5 (CYB5), mRNA.
	48	NM_022374	All miRNA predictions	3.45	hsa-miR-223	Genome browser	Homo sapiens ADP-ribosylation factor-like 6 interacting protein 2 (ARL6IP2), mRNA.
	49	NM_005796	All miRNA predictions	3.45	hsa-miR-223	Genome browser	Homo sapiens nuclear transport factor 2 (NUTF2), mRNA.
	50	NM_001001790	All miRNA predictions	3.44	hsa-miR-223	Genome browser	Homo sapiens chromosome 9 open reading frame 105 (C9orf105), mRNA.
	51	NM_006766	All miRNA predictions	3.44	hsa-miR-223	Genome browser	Homo sapiens MYST histone acetyltransferase (monocytic leukemia) 3 (MYST3), mRNA.
	52	NM_152663	All miRNA predictions	3.4	hsa-miR-223	Genome browser	Homo sapiens Ral GEF with PH domain and SH3 binding motif 2 (RALGPS2), mRNA.
	53	NM_014892	All miRNA predictions	3.35	hsa-miR-223	Genome browser	Homo sapiens RNA binding motif protein 16 (RBM16), mRNA.
	54	NM_001704	All miRNA predictions	3.32	hsa-miR-223	Genome browser	Homo sapiens brain-specific angiogenesis inhibitor 3 (BAI3), mRNA.
	55	NM_012180	All miRNA predictions	3.15	hsa-miR-223	Genome browser	Homo sapiens F-box protein 8 (FBXO8), mRNA.
	56	NM_199324	All miRNA predictions	3.14	hsa-miR-223	Genome browser	Homo sapiens HIV-1 induced protein HIN-1 (HSHIN1), transcript variant 1, mRNA.
	57	NM_130845	All miRNA predictions	3.14	hsa-miR-223	Genome browser	Homo sapiens syntrophin, beta 2 (dystrophin-associated protein A1, 59kDa, basic component 2) (SNTB2), transcript variant 2, mRNA.
	58	NM_022659	All miRNA predictions	3.14	hsa-miR-223	Genome browser	Homo sapiens early B-cell factor 2 (EBF2), mRNA.
	59	NM_030983	All miRNA predictions	3.13	hsa-miR-223	Genome browser	Homo sapiens microtubule-associated protein 4 (MAP4), transcript variant 4, mRNA.
	60	NM_015129	All miRNA predictions	3.13	hsa-miR-223	Genome browser	Homo sapiens septin 6 (SEPT6), transcript variant II, mRNA.
	61	NM_001001485	All miRNA predictions	3.12	hsa-miR-223	Genome browser	Homo sapiens ATPase, Ca++ transporting, type 2C, member 1 (ATP2C1), transcript variant 3, mRNA.
	62	NM_005563	All miRNA predictions	3.12	hsa-miR-223	Genome browser	Homo sapiens stathmin 1/oncoprotein 18 (STMN1), transcript variant 3, mRNA.
	63	NM_203399	All miRNA predictions	3.12	hsa-miR-223	Genome browser	Homo sapiens stathmin 1/oncoprotein 18 (STMN1), transcript variant 2, mRNA.
	64	NM_203401	All miRNA predictions	3.12	hsa-miR-223	Genome browser	Homo sapiens stathmin 1/oncoprotein 18 (STMN1), transcript variant 1, mRNA.
	65	NM_015874	All miRNA predictions	3.11	hsa-miR-223	Genome browser	Homo sapiens recombining binding protein suppressor of hairless (Drosophila) (RBPSUH), transcript variant 2, mRNA.
	66	NM_203284	All miRNA predictions	3.11	hsa-miR-223	Genome browser	Homo sapiens recombining binding protein suppressor of hairless (Drosophila) (RBPSUH), transcript variant 4, mRNA.
	67	NM_203283	All miRNA predictions	3.11	hsa-miR-223	Genome browser	Homo sapiens recombining binding protein suppressor of hairless (Drosophila) (RBPSUH), transcript variant 3, mRNA.
	68	NM_005349	All miRNA predictions	3.11	hsa-miR-223	Genome browser	Homo sapiens recombining binding protein suppressor of hairless (Drosophila) (RBPSUH), transcript variant 1, mRNA.
	69	NM_002938	All miRNA predictions	3.11	hsa-miR-223	Genome browser	Homo sapiens ring finger protein 4 (RNF4), mRNA.
	70	NM_025126	All miRNA predictions	3.06	hsa-miR-223	Genome browser	Homo sapiens ring finger protein 34 (RNF34), transcript variant 2, mRNA.
	71	NM_194271	All miRNA predictions	3.06	hsa-miR-223	Genome browser	Homo sapiens ring finger protein 34 (RNF34), transcript variant 1, mRNA.
	72	NM_001616	All miRNA predictions	3.05	hsa-miR-223	Genome browser	Homo sapiens activin A receptor, type II (ACVR2), mRNA.
	73	NM_004236	All miRNA predictions	3.04	hsa-miR-223	Genome browser	Homo sapiens COP9 constitutive photomorphogenic homolog subunit 2 (Arabidopsis) (COPS2), mRNA.
	74	NM_032010	All miRNA predictions	3.03	hsa-miR-223	Genome browser	Homo sapiens microtubule-associated protein 1B (MAP1B), transcript variant 2, mRNA.
	75	NM_005909	All miRNA predictions	3.03	hsa-miR-223	Genome browser	Homo sapiens microtubule-associated protein 1B (MAP1B), transcript variant 1, mRNA.
	76	NM_001627	All miRNA predictions	3.02	hsa-miR-223	Genome browser	Homo sapiens activated leukocyte cell adhesion molecule (ALCAM), mRNA.
	77	NM_004061	All miRNA predictions	3.02	hsa-miR-223	Genome browser	Homo sapiens cadherin 12, type 2 (N-cadherin 2) (CDH12), mRNA.
	78	NM_144967	All miRNA predictions	3.01	hsa-miR-223	Genome browser	Homo sapiens hypothetical protein FLJ30058 (FLJ30058), mRNA.
	79	NM_018718	All miRNA predictions	3	hsa-miR-223	Genome browser	Homo sapiens testis specific, 14 (TSGA14), mRNA.
	80	NM_153261	All miRNA predictions	3	hsa-miR-223	Genome browser	Homo sapiens hypothetical protein FLJ38101 (FLJ38101), mRNA.
	81	NM_006706	All miRNA predictions	2.99	hsa-miR-223	Genome browser	Homo sapiens transcription elongation regulator 1 (TCERG1), mRNA.
	82	NM_025146	All miRNA predictions	2.98	hsa-miR-223	Genome browser	Homo sapiens Mak3 homolog (S. cerevisiae) (MAK3), mRNA.
	83	NM_021190	All miRNA predictions	2.96	hsa-miR-223	Genome browser	Homo sapiens polypyrimidine tract binding protein 2 (PTBP2), mRNA.
	84	NM_001993	All miRNA predictions	2.95	hsa-miR-223	Genome browser	Homo sapiens coagulation factor III (thromboplastin, tissue factor) (F3), mRNA.
	85	NM_015928	All miRNA predictions	2.91	hsa-miR-223	Genome browser	Homo sapiens androgen-induced proliferation inhibitor (APRIN), mRNA.
	86	NM_006268	All miRNA predictions	2.91	hsa-miR-223	Genome browser	Homo sapiens D4, zinc and double PHD fingers family 2 (DPF2), mRNA.
	87	NM_022447	All miRNA predictions	2.9	hsa-miR-223	Genome browser	Homo sapiens PAP associated domain containing 5 (PAPD5), mRNA.
	88	NM_021033	All miRNA predictions	2.87	hsa-miR-223	Genome browser	Homo sapiens RAP2A, member of RAS oncogene family (RAP2A), mRNA.
	89	NM_022154	All miRNA predictions	2.87	hsa-miR-223	Genome browser	Homo sapiens solute carrier family 39 (zinc transporter), member 8 (SLC39A8), mRNA.
	90	NM_005574	All miRNA predictions	2.87	hsa-miR-223	Genome browser	Homo sapiens LIM domain only 2 (rhombotin-like 1) (LMO2), mRNA.
	91	NM_004428	All miRNA predictions	2.83	hsa-miR-223	Genome browser	Homo sapiens ephrin-A1 (EFNA1), transcript variant 1, mRNA.
	92	NM_182685	All miRNA predictions	2.83	hsa-miR-223	Genome browser	Homo sapiens ephrin-A1 (EFNA1), transcript variant 2, mRNA.
	93	NM_020795	All miRNA predictions	2.83	hsa-miR-223	Genome browser	Homo sapiens neuroligin 2 (NLGN2), mRNA.
	94	NM_002211	All miRNA predictions	2.81	hsa-miR-223	Genome browser	Homo sapiens integrin, beta 1 (fibronectin receptor, beta polypeptide, antigen CD29 includes MDF2, MSK12) (ITGB1), transcript variant 1A, mRNA.
	95	NM_005011	All miRNA predictions	2.8	hsa-miR-223	Genome browser	Homo sapiens nuclear respiratory factor 1 (NRF1), mRNA.
	96	NM_033224	All miRNA predictions	2.79	hsa-miR-223	Genome browser	Homo sapiens purine-rich element binding protein B (PURB), mRNA.
	97	NM_175767	All miRNA predictions	2.78	hsa-miR-223	Genome browser	Homo sapiens interleukin 6 signal transducer (gp130, oncostatin M receptor) (IL6ST), transcript variant 2, mRNA.
	98	NM_022650	All miRNA predictions	2.77	hsa-miR-223	Genome browser	Homo sapiens RAS p21 protein activator (GTPase activating protein) 1 (RASA1), transcript variant 2, mRNA.
	99	NM_004571	All miRNA predictions	2.77	hsa-miR-223	Genome browser	Homo sapiens PBX/knotted 1 homeobox 1 (PKNOX1), transcript variant 1, mRNA.
	100	NM_002890	All miRNA predictions	2.77	hsa-miR-223	Genome browser	Homo sapiens RAS p21 protein activator (GTPase activating protein) 1 (RASA1), transcript variant 1, mRNA.
	101	NM_003111	All miRNA predictions	2.75	hsa-miR-223	Genome browser	Homo sapiens Sp3 transcription factor (SP3), mRNA.
	102	NM_197976	All miRNA predictions	2.74	hsa-miR-223	Genome browser	Homo sapiens PBX/knotted 1 homeobox 1 (PKNOX1), transcript variant 2, mRNA.
	103	NM_014363	All miRNA predictions	2.74	hsa-miR-223	Genome browser	Homo sapiens spastic ataxia of Charlevoix-Saguenay (sacsin) (SACS), mRNA.
	104	NM_005595	All miRNA predictions	2.73	hsa-miR-223	Genome browser	Homo sapiens nuclear factor I/A (NFIA), mRNA.
	105	NM_022137	All miRNA predictions	2.72	hsa-miR-223	Genome browser	Homo sapiens SPARC related modular calcium binding 1 (SMOC1), mRNA.
	106	NM_014890	All miRNA predictions	2.71	hsa-miR-223	Genome browser	Homo sapiens downregulated in ovarian cancer 1 (DOC1), transcript variant 2, mRNA.
	107	NM_000530	All miRNA predictions	2.71	hsa-miR-223	Genome browser	Homo sapiens myelin protein zero (Charcot-Marie-Tooth neuropathy 1B) (MPZ), mRNA.
	108	NM_001677	All miRNA predictions	2.7	hsa-miR-223	Genome browser	Homo sapiens ATPase, Na+/K+ transporting, beta 1 polypeptide (ATP1B1), transcript variant 1, mRNA.
	109	NM_030938	All miRNA predictions	2.69	hsa-miR-223	Genome browser	Homo sapiens likely ortholog of rat vacuole membrane protein 1 (VMP1), mRNA.
	110	NM_024295	All miRNA predictions	2.68	hsa-miR-223	Genome browser	Homo sapiens Der1-like domain family, member 1 (DERL1), mRNA.
	111	NM_181777	All miRNA predictions	2.67	hsa-miR-223	Genome browser	Homo sapiens ubiquitin-conjugating enzyme E2A (RAD6 homolog) (UBE2A), transcript variant 3, mRNA.
	112	NM_181762	All miRNA predictions	2.67	hsa-miR-223	Genome browser	Homo sapiens ubiquitin-conjugating enzyme E2A (RAD6 homolog) (UBE2A), transcript variant 2, mRNA.
	113	NM_003336	All miRNA predictions	2.67	hsa-miR-223	Genome browser	Homo sapiens ubiquitin-conjugating enzyme E2A (RAD6 homolog) (UBE2A), transcript variant 1, mRNA.
	114	NM_001455	All miRNA predictions	2.63	hsa-miR-223	Genome browser	Homo sapiens forkhead box O3A (FOXO3A), transcript variant 1, mRNA.
	115	NM_201559	All miRNA predictions	2.63	hsa-miR-223	Genome browser	Homo sapiens forkhead box O3A (FOXO3A), transcript variant 2, mRNA.
	116	NM_004615	All miRNA predictions	2.62	hsa-miR-223	Genome browser	Homo sapiens transmembrane 4 superfamily member 2 (TM4SF2), mRNA.
	117	NM_003156	All miRNA predictions	2.61	hsa-miR-223	Genome browser	Homo sapiens stromal interaction molecule 1 (STIM1), mRNA.
	118	NM_003076	All miRNA predictions	2.52	hsa-miR-223	Genome browser	Homo sapiens SWI/SNF related, matrix associated, actin dependent regulator of chromatin, subfamily d, member 1 (SMARCD1), transcript variant 1, mRNA.
	119	NM_139071	All miRNA predictions	2.51	hsa-miR-223	Genome browser	Homo sapiens SWI/SNF related, matrix associated, actin dependent regulator of chromatin, subfamily d, member 1 (SMARCD1), transcript variant 2, mRNA.
	120	NM_002753	All miRNA predictions	2.51	hsa-miR-223	Genome browser	Homo sapiens mitogen-activated protein kinase 10 (MAPK10), transcript variant 1, mRNA.
	121	NM_138981	All miRNA predictions	2.51	hsa-miR-223	Genome browser	Homo sapiens mitogen-activated protein kinase 10 (MAPK10), transcript variant 4, mRNA.
	122	NM_002296	All miRNA predictions	2.49	hsa-miR-223	Genome browser	Homo sapiens lamin B receptor (LBR), transcript variant 1, mRNA.
	123	NM_194442	All miRNA predictions	2.49	hsa-miR-223	Genome browser	Homo sapiens lamin B receptor (LBR), transcript variant 2, mRNA.
	124	NM_206854	All miRNA predictions	2.47	hsa-miR-223	Genome browser	Homo sapiens quaking homolog, KH domain RNA binding (mouse) (QKI), transcript variant 3, mRNA.
	125	NM_002595	All miRNA predictions	2.44	hsa-miR-223	Genome browser	Homo sapiens PCTAIRE protein kinase 2 (PCTK2), mRNA.
	126	NM_005540	All miRNA predictions	2.44	hsa-miR-223	Genome browser	Homo sapiens inositol polyphosphate-5-phosphatase, 75kDa (INPP5B), mRNA.
	127	NM_005596	All miRNA predictions	2.44	hsa-miR-223	Genome browser	Homo sapiens nuclear factor I/B (NFIB), mRNA.
	128	NM_032217	All miRNA predictions	2.41	hsa-miR-223	Genome browser	Homo sapiens ankyrin repeat domain 17 (ANKRD17), transcript variant 1, mRNA.
	129	NM_198889	All miRNA predictions	2.41	hsa-miR-223	Genome browser	Homo sapiens ankyrin repeat domain 17 (ANKRD17), transcript variant 2, mRNA.
	130	NM_145799	All miRNA predictions	2.39	hsa-miR-223	Genome browser	Homo sapiens septin 6 (SEPT6), transcript variant I, mRNA.
	131	NM_033429	All miRNA predictions	2.36	hsa-miR-223	Genome browser	Homo sapiens calmodulin-like 4 (CALML4), mRNA.
	132	NM_002247	All miRNA predictions	2.29	hsa-miR-223	Genome browser	Homo sapiens potassium large conductance calcium-activated channel, subfamily M, alpha member 1 (KCNMA1), mRNA.
	133	NM_206855	All miRNA predictions	2.29	hsa-miR-223	Genome browser	Homo sapiens quaking homolog, KH domain RNA binding (mouse) (QKI), transcript variant 4, mRNA.
	134	NM_006609	All miRNA predictions	2.28	hsa-miR-223	Genome browser	Homo sapiens mitogen-activated protein kinase kinase kinase 2 (MAP3K2), mRNA.
	135	NM_013233	All miRNA predictions	2.25	hsa-miR-223	Genome browser	Homo sapiens serine threonine kinase 39 (STE20/SPS1 homolog, yeast) (STK39), mRNA.
	136	NM_023030	All miRNA predictions	2.24	hsa-miR-223	Genome browser	Homo sapiens fibroblast growth factor receptor 2 (bacteria-expressed kinase, keratinocyte growth factor receptor, craniofacial dysostosis 1, Crouzon syndrome, Pfeiffer syndrome, Jackson-Weiss syndrome) (FGFR2), transcript variant 12, mRNA.
	137	NM_022970	All miRNA predictions	2.24	hsa-miR-223	Genome browser	Homo sapiens fibroblast growth factor receptor 2 (bacteria-expressed kinase, keratinocyte growth factor receptor, craniofacial dysostosis 1, Crouzon syndrome, Pfeiffer syndrome, Jackson-Weiss syndrome) (FGFR2), transcript variant 3, mRNA.
	138	NM_023031	All miRNA predictions	2.24	hsa-miR-223	Genome browser	Homo sapiens fibroblast growth factor receptor 2 (bacteria-expressed kinase, keratinocyte growth factor receptor, craniofacial dysostosis 1, Crouzon syndrome, Pfeiffer syndrome, Jackson-Weiss syndrome) (FGFR2), transcript variant 13, mRNA.
	139	NM_022975	All miRNA predictions	2.24	hsa-miR-223	Genome browser	Homo sapiens fibroblast growth factor receptor 2 (bacteria-expressed kinase, keratinocyte growth factor receptor, craniofacial dysostosis 1, Crouzon syndrome, Pfeiffer syndrome, Jackson-Weiss syndrome) (FGFR2), transcript variant 8, mRNA.
	140	NM_023029	All miRNA predictions	2.24	hsa-miR-223	Genome browser	Homo sapiens fibroblast growth factor receptor 2 (bacteria-expressed kinase, keratinocyte growth factor receptor, craniofacial dysostosis 1, Crouzon syndrome, Pfeiffer syndrome, Jackson-Weiss syndrome) (FGFR2), transcript variant 11, mRNA.
	141	NM_000141	All miRNA predictions	2.24	hsa-miR-223	Genome browser	Homo sapiens fibroblast growth factor receptor 2 (bacteria-expressed kinase, keratinocyte growth factor receptor, craniofacial dysostosis 1, Crouzon syndrome, Pfeiffer syndrome, Jackson-Weiss syndrome) (FGFR2), transcript variant 1, mRNA.
	142	NM_022972	All miRNA predictions	2.24	hsa-miR-223	Genome browser	Homo sapiens fibroblast growth factor receptor 2 (bacteria-expressed kinase, keratinocyte growth factor receptor, craniofacial dysostosis 1, Crouzon syndrome, Pfeiffer syndrome, Jackson-Weiss syndrome) (FGFR2), transcript variant 5, mRNA.
	143	NM_022969	All miRNA predictions	2.24	hsa-miR-223	Genome browser	Homo sapiens fibroblast growth factor receptor 2 (bacteria-expressed kinase, keratinocyte growth factor receptor, craniofacial dysostosis 1, Crouzon syndrome, Pfeiffer syndrome, Jackson-Weiss syndrome) (FGFR2), transcript variant 2, mRNA.
	144	NM_016018	All miRNA predictions	2.22	hsa-miR-223	Genome browser	Homo sapiens CGI-72 protein (CGI-72), transcript variant 1, mRNA.
	145	NM_006203	All miRNA predictions	2.22	hsa-miR-223	Genome browser	Homo sapiens phosphodiesterase 4D, cAMP-specific (phosphodiesterase E3 dunce homolog, Drosophila) (PDE4D), mRNA.
	146	NM_022845	All miRNA predictions	2.22	hsa-miR-223	Genome browser	Homo sapiens core-binding factor, beta subunit (CBFB), transcript variant 1, mRNA.
	147	NM_001755	All miRNA predictions	2.2	hsa-miR-223	Genome browser	Homo sapiens core-binding factor, beta subunit (CBFB), transcript variant 2, mRNA.
	148	NM_205768	All miRNA predictions	2.2	hsa-miR-223	Genome browser	Homo sapiens zinc finger protein 238 (ZNF238), transcript variant 1, mRNA.
	149	NM_006352	All miRNA predictions	2.2	hsa-miR-223	Genome browser	Homo sapiens zinc finger protein 238 (ZNF238), transcript variant 2, mRNA.
	150	NM_014912	All miRNA predictions	2.14	hsa-miR-223	Genome browser	Homo sapiens cytoplasmic polyadenylation element binding protein 3 (CPEB3), mRNA.
	151	NM_152594	All miRNA predictions	2.13	hsa-miR-223	Genome browser	Homo sapiens sprouty-related, EVH1 domain containing 1 (SPRED1), mRNA.
	152	NM_207292	All miRNA predictions	2.11	hsa-miR-223	Genome browser	Homo sapiens muscleblind-like (Drosophila) (MBNL1), transcript variant 2, mRNA.
	153	NM_207294	All miRNA predictions	2.11	hsa-miR-223	Genome browser	Homo sapiens muscleblind-like (Drosophila) (MBNL1), transcript variant 4, mRNA.
	154	NM_207295	All miRNA predictions	2.11	hsa-miR-223	Genome browser	Homo sapiens muscleblind-like (Drosophila) (MBNL1), transcript variant 5, mRNA.
	155	NM_207293	All miRNA predictions	2.11	hsa-miR-223	Genome browser	Homo sapiens muscleblind-like (Drosophila) (MBNL1), transcript variant 3, mRNA.
	156	NM_207296	All miRNA predictions	2.11	hsa-miR-223	Genome browser	Homo sapiens muscleblind-like (Drosophila) (MBNL1), transcript variant 6, mRNA.
	157	NM_021038	All miRNA predictions	2.11	hsa-miR-223	Genome browser	Homo sapiens muscleblind-like (Drosophila) (MBNL1), transcript variant 1, mRNA.
	158	NM_207297	All miRNA predictions	2.1	hsa-miR-223	Genome browser	Homo sapiens muscleblind-like (Drosophila) (MBNL1), transcript variant 7, mRNA.
	159	NM_023028	All miRNA predictions	2.08	hsa-miR-223	Genome browser	Homo sapiens fibroblast growth factor receptor 2 (bacteria-expressed kinase, keratinocyte growth factor receptor, craniofacial dysostosis 1, Crouzon syndrome, Pfeiffer syndrome, Jackson-Weiss syndrome) (FGFR2), transcript variant 10, mRNA.
	160	NM_152678	All miRNA predictions	2.08	hsa-miR-223	Genome browser	Homo sapiens hypothetical protein FLJ34969 (FLJ34969), mRNA.
	161	NM_021164	All miRNA predictions	2.02	hsa-miR-223	Genome browser	Homo sapiens splicing factor 4 (SF4), transcript variant b, mRNA.
	162	NM_005461	All miRNA predictions	2	hsa-miR-223	Genome browser	Homo sapiens v-maf musculoaponeurotic fibrosarcoma oncogene homolog B (avian) (MAFB), mRNA.
	163	NM_206853	All miRNA predictions	2	hsa-miR-223	Genome browser	Homo sapiens quaking homolog, KH domain RNA binding (mouse) (QKI), transcript variant 2, mRNA.
	164	NM_016131	All miRNA predictions	1.97	hsa-miR-223	Genome browser	Homo sapiens RAB10, member RAS oncogene family (RAB10), mRNA.
	165	NM_153207	All miRNA predictions	1.96	hsa-miR-223	Genome browser	Homo sapiens AE binding protein 2 (AEBP2), mRNA.
	166	NM_000430	All miRNA predictions	1.94	hsa-miR-223	Genome browser	Homo sapiens platelet-activating factor acetylhydrolase, isoform Ib, alpha subunit 45kDa (PAFAH1B1), mRNA.
	167	NM_178145	All miRNA predictions	1.9	hsa-miR-223	Genome browser	Homo sapiens Ras association (RalGDS/AF-6) domain family 4 (RASSF4), transcript variant 2, mRNA.
	168	NM_014459	All miRNA predictions	1.88	hsa-miR-223	Genome browser	Homo sapiens protocadherin 17 (PCDH17), mRNA.
	169	NM_182812	All miRNA predictions	1.84	hsa-miR-223	Genome browser	Homo sapiens splicing factor 4 (SF4), transcript variant c, mRNA.
	170	NM_002077	All miRNA predictions	1.83	hsa-miR-223	Genome browser	Homo sapiens golgi autoantigen, golgin subfamily a, 1 (GOLGA1), mRNA.
	171	NM_058183	All miRNA predictions	1.83	hsa-miR-223	Genome browser	Homo sapiens SON DNA binding protein (SON), transcript variant e, mRNA.
	172	NM_014686	All miRNA predictions	1.78	hsa-miR-223	Genome browser	Homo sapiens KIAA0355 (KIAA0355), mRNA.
	173	NM_001682	All miRNA predictions	1.72	hsa-miR-223	Genome browser	Homo sapiens ATPase, Ca++ transporting, plasma membrane 1 (ATP2B1), transcript variant 2, mRNA.
	174	NM_001005463	All miRNA predictions	1.72	hsa-miR-223	Genome browser	Homo sapiens early B-cell factor 3 (DKFZp667B0210), mRNA.
	175	NM_052832	All miRNA predictions	1.64	hsa-miR-223	Genome browser	Homo sapiens solute carrier family 26, member 7 (SLC26A7), transcript variant 1, mRNA.
	176	NM_145808	All miRNA predictions	1.58	hsa-miR-223	Genome browser	Homo sapiens myotrophin (MTPN), mRNA.
	177	NM_032859	All miRNA predictions	1.56	hsa-miR-223	Genome browser	Homo sapiens chromosome 13 open reading frame 6 (C13orf6), mRNA.
	178	NM_001001323	All miRNA predictions	1.53	hsa-miR-223	Genome browser	Homo sapiens ATPase, Ca++ transporting, plasma membrane 1 (ATP2B1), transcript variant 1, mRNA.
	179	NM_014112	All miRNA predictions	1.43	hsa-miR-223	Genome browser	Homo sapiens trichorhinophalangeal syndrome I (TRPS1), mRNA.
	180	NM_014850	All miRNA predictions	1.11	hsa-miR-223	Genome browser	Homo sapiens SLIT-ROBO Rho GTPase activating protein 3 (SRGAP3), mRNA.
miR-21
	1	NM_002655	All miRNA predictions	9.14	hsa-miR-21	Genome browser	Homo sapiens pleiomorphic adenoma gene 1 (PLAG1), mRNA.
	2	NM_006915	All miRNA predictions	5.39	hsa-miR-21	Genome browser	Homo sapiens retinitis pigmentosa 2 (X-linked recessive) (RP2), mRNA.
	3	NM_181442	All miRNA predictions	5.28	hsa-miR-21	Genome browser	Homo sapiens activity-dependent neuroprotector (ADNP), transcript variant 2, mRNA.
	4	NM_015339	All miRNA predictions	5.28	hsa-miR-21	Genome browser	Homo sapiens activity-dependent neuroprotector (ADNP), transcript variant 1, mRNA.
	5	NM_153607	All miRNA predictions	5.12	hsa-miR-21	Genome browser	Homo sapiens adult retina protein (LOC153222), mRNA.
	6	NM_002981	All miRNA predictions	4.5	hsa-miR-21	Genome browser	Homo sapiens chemokine (C-C motif) ligand 1 (CCL1), mRNA.
	7	NM_019061	All miRNA predictions	4.34	hsa-miR-21	Genome browser	Homo sapiens phosphatidylinositol-3-phosphate associated protein (PIP3AP), mRNA.
	8	NM_139276	All miRNA predictions	4.05	hsa-miR-21	Genome browser	Homo sapiens signal transducer and activator of transcription 3 (acute-phase response factor) (STAT3), transcript variant 1, mRNA.
	9	NM_003150	All miRNA predictions	4.05	hsa-miR-21	Genome browser	Homo sapiens signal transducer and activator of transcription 3 (acute-phase response factor) (STAT3), transcript variant 2, mRNA.
	10	NM_213662	All miRNA predictions	4.01	hsa-miR-21	Genome browser	Homo sapiens signal transducer and activator of transcription 3 (acute-phase response factor) (STAT3), transcript variant 3, mRNA.
	11	NM_007170	All miRNA predictions	3.99	hsa-miR-21	Genome browser	Homo sapiens testis-specific kinase 2 (TESK2), mRNA.
	12	NM_002971	All miRNA predictions	3.99	hsa-miR-21	Genome browser	Homo sapiens special AT-rich sequence binding protein 1 (binds to nuclear matrix/scaffold-associating DNA's) (SATB1), mRNA.
	13	NM_152235	All miRNA predictions	3.85	hsa-miR-21	Genome browser	Homo sapiens splicing factor, arginine/serine-rich 8 (suppressor-of-white-apricot homolog, Drosophila) (SFRS8), transcript variant 2B, mRNA.
	14	NM_147164	All miRNA predictions	3.79	hsa-miR-21	Genome browser	Homo sapiens ciliary neurotrophic factor receptor (CNTFR), transcript variant 1, mRNA.
	15	NM_001842	All miRNA predictions	3.79	hsa-miR-21	Genome browser	Homo sapiens ciliary neurotrophic factor receptor (CNTFR), transcript variant 2, mRNA.
	16	NM_018313	All miRNA predictions	3.71	hsa-miR-21	Genome browser	Homo sapiens polybromo 1 (PB1), mRNA.
	17	NM_005104	All miRNA predictions	3.64	hsa-miR-21	Genome browser	Homo sapiens bromodomain containing 2 (BRD2), mRNA.
	18	NM_001001929	All miRNA predictions	3.57	hsa-miR-21	Genome browser	Homo sapiens peroxisome proliferative activated receptor, alpha (PPARA), transcript variant 4, mRNA.
	19	NM_005036	All miRNA predictions	3.57	hsa-miR-21	Genome browser	Homo sapiens peroxisome proliferative activated receptor, alpha (PPARA), transcript variant 5, mRNA.
	20	NM_001001928	All miRNA predictions	3.57	hsa-miR-21	Genome browser	Homo sapiens peroxisome proliferative activated receptor, alpha (PPARA), transcript variant 3, mRNA.
	21	NM_001001930	All miRNA predictions	3.57	hsa-miR-21	Genome browser	Homo sapiens peroxisome proliferative activated receptor, alpha (PPARA), transcript variant 6, mRNA.
	22	NM_002527	All miRNA predictions	3.5	hsa-miR-21	Genome browser	Homo sapiens neurotrophin 3 (NTF3), mRNA.
	23	NM_031420	All miRNA predictions	3.42	hsa-miR-21	Genome browser	Homo sapiens mitochondrial ribosomal protein L9 (MRPL9), nuclear gene encoding mitochondrial protein, mRNA.
	24	NM_153695	All miRNA predictions	3.4	hsa-miR-21	Genome browser	Homo sapiens zinc finger protein 367 (ZNF367), mRNA.
	25	NM_015134	All miRNA predictions	3.32	hsa-miR-21	Genome browser	Homo sapiens myosin phosphatase-Rho interacting protein (M-RIP), mRNA.
	26	NM_032569	All miRNA predictions	3.16	hsa-miR-21	Genome browser	Homo sapiens cytokine-like nuclear factor n-pac (N-PAC), mRNA.
	27	NM_006196	All miRNA predictions	3.14	hsa-miR-21	Genome browser	Homo sapiens poly(rC) binding protein 1 (PCBP1), mRNA.
	28	NM_020764	All miRNA predictions	3.1	hsa-miR-21	Genome browser	Homo sapiens CASK interacting protein 1 (CASKIN1), mRNA.
	29	NM_001005290	All miRNA predictions	3.09	hsa-miR-21	Genome browser	Homo sapiens differential display and activated by p53 (DDA3), transcript variant 2, mRNA.
	30	NM_201274	All miRNA predictions	3.09	hsa-miR-21	Genome browser	Homo sapiens myosin phosphatase-Rho interacting protein (M-RIP), mRNA.
	31	NM_006717	All miRNA predictions	3.05	hsa-miR-21	Genome browser	Homo sapiens spindlin (SPIN), mRNA.
	32	NM_024052	All miRNA predictions	3.02	hsa-miR-21	Genome browser	Homo sapiens chromosome 17 open reading frame 39 (C17orf39), mRNA.
	33	NM_015455	All miRNA predictions	3	hsa-miR-21	Genome browser	Homo sapiens carbon catabolite repression 4 protein (KIAA1194), mRNA.
	34	NM_032636	All miRNA predictions	2.99	hsa-miR-21	Genome browser	Homo sapiens differential display and activated by p53 (DDA3), transcript variant 1, mRNA.
	35	NM_020854	All miRNA predictions	2.96	hsa-miR-21	Genome browser	Homo sapiens KIAA1468 (KIAA1468), mRNA.
	36	NM_015022	All miRNA predictions	2.92	hsa-miR-21	Genome browser	Homo sapiens PDZ domain containing 3 (PDZK3), transcript variant 2, mRNA.
	37	NM_178140	All miRNA predictions	2.92	hsa-miR-21	Genome browser	Homo sapiens PDZ domain containing 3 (PDZK3), transcript variant 1, mRNA.
	38	NM_000358	All miRNA predictions	2.91	hsa-miR-21	Genome browser	Homo sapiens transforming growth factor, beta-induced, 68kDa (TGFBI), mRNA.
	39	NM_015396	All miRNA predictions	2.91	hsa-miR-21	Genome browser	Homo sapiens armadillo repeat containing 8 (ARMC8), mRNA.
	40	NM_004405	All miRNA predictions	2.89	hsa-miR-21	Genome browser	Homo sapiens distal-less homeo box 2 (DLX2), mRNA.
	41	NM_005667	All miRNA predictions	2.87	hsa-miR-21	Genome browser	Homo sapiens ring finger protein 103 (RNF103), mRNA.
	42	NM_004912	All miRNA predictions	2.86	hsa-miR-21	Genome browser	Homo sapiens cerebral cavernous malformations 1 (CCM1), transcript variant 2, mRNA.
	43	NM_194456	All miRNA predictions	2.86	hsa-miR-21	Genome browser	Homo sapiens cerebral cavernous malformations 1 (CCM1), transcript variant 1, mRNA.
	44	NM_194454	All miRNA predictions	2.86	hsa-miR-21	Genome browser	Homo sapiens cerebral cavernous malformations 1 (CCM1), transcript variant 3, mRNA.
	45	NM_194455	All miRNA predictions	2.86	hsa-miR-21	Genome browser	Homo sapiens cerebral cavernous malformations 1 (CCM1), transcript variant 4, mRNA.
	46	NM_006795	All miRNA predictions	2.86	hsa-miR-21	Genome browser	Homo sapiens EH-domain containing 1 (EHD1), mRNA.
	47	NM_003017	All miRNA predictions	2.76	hsa-miR-21	Genome browser	Homo sapiens splicing factor, arginine/serine-rich 3 (SFRS3), mRNA.
	48	NM_014912	All miRNA predictions	2.75	hsa-miR-21	Genome browser	Homo sapiens cytoplasmic polyadenylation element binding protein 3 (CPEB3), mRNA.
	49	NM_002380	All miRNA predictions	2.75	hsa-miR-21	Genome browser	Homo sapiens matrilin 2 (MATN2), transcript variant 1, mRNA.
	50	NM_030583	All miRNA predictions	2.75	hsa-miR-21	Genome browser	Homo sapiens matrilin 2 (MATN2), transcript variant 2, mRNA.
	51	NM_003036	All miRNA predictions	2.75	hsa-miR-21	Genome browser	Homo sapiens v-ski sarcoma viral oncogene homolog (avian) (SKI), mRNA.
	52	NM_001412	All miRNA predictions	2.72	hsa-miR-21	Genome browser	Homo sapiens eukaryotic translation initiation factor 1A, X-linked (EIF1AX), mRNA.
	53	NM_032017	All miRNA predictions	2.7	hsa-miR-21	Genome browser	Homo sapiens Ser/Thr-like kinase (MGC4796), mRNA.
	54	NM_018569	All miRNA predictions	2.68	hsa-miR-21	Genome browser	Homo sapiens chromosome 4 open reading frame 16 (C4orf16), mRNA.
	55	NM_198141	All miRNA predictions	2.68	hsa-miR-21	Genome browser	Homo sapiens glucosidase, alpha; neutral C (GANC), mRNA.
	56	NM_003076	All miRNA predictions	2.67	hsa-miR-21	Genome browser	Homo sapiens SWI/SNF related, matrix associated, actin dependent regulator of chromatin, subfamily d, member 1 (SMARCD1), transcript variant 1, mRNA.
	57	NM_000362	All miRNA predictions	2.67	hsa-miR-21	Genome browser	Homo sapiens tissue inhibitor of metalloproteinase 3 (Sorsby fundus dystrophy, pseudoinflammatory) (TIMP3), mRNA.
	58	NM_139071	All miRNA predictions	2.66	hsa-miR-21	Genome browser	Homo sapiens SWI/SNF related, matrix associated, actin dependent regulator of chromatin, subfamily d, member 1 (SMARCD1), transcript variant 2, mRNA.
	59	NM_145698	All miRNA predictions	2.53	hsa-miR-21	Genome browser	Homo sapiens acyl-Coenzyme A binding domain containing 5 (ACBD5), mRNA.
	60	NM_031305	All miRNA predictions	2.52	hsa-miR-21	Genome browser	Homo sapiens Rho GTPase activating protein 24 (ARHGAP24), mRNA.
	61	NM_001616	All miRNA predictions	2.51	hsa-miR-21	Genome browser	Homo sapiens activin A receptor, type II (ACVR2), mRNA.
	62	NM_015087	All miRNA predictions	2.44	hsa-miR-21	Genome browser	Homo sapiens spastic paraplegia 20, spartin (Troyer syndrome) (SPG20), mRNA.
	63	NM_152133	All miRNA predictions	2.43	hsa-miR-21	Genome browser	Homo sapiens T-cell activation GTPase activating protein (TAGAP), transcript variant 1, mRNA.
	64	NM_014577	All miRNA predictions	2.43	hsa-miR-21	Genome browser	Homo sapiens bromodomain containing 1 (BRD1), mRNA.
	65	NM_054114	All miRNA predictions	2.43	hsa-miR-21	Genome browser	Homo sapiens T-cell activation GTPase activating protein (TAGAP), transcript variant 2, mRNA.
	66	NM_004040	All miRNA predictions	2.4	hsa-miR-21	Genome browser	Homo sapiens ras homolog gene family, member B (RHOB), mRNA.
	67	NM_012154	All miRNA predictions	2.4	hsa-miR-21	Genome browser	Homo sapiens eukaryotic translation initiation factor 2C, 2 (EIF2C2), mRNA.
	68	NM_153427	All miRNA predictions	2.37	hsa-miR-21	Genome browser	Homo sapiens paired-like homeodomain transcription factor 2 (PITX2), transcript variant 1, mRNA.
	69	NM_000325	All miRNA predictions	2.37	hsa-miR-21	Genome browser	Homo sapiens paired-like homeodomain transcription factor 2 (PITX2), transcript variant 3, mRNA.
	70	NM_153426	All miRNA predictions	2.37	hsa-miR-21	Genome browser	Homo sapiens paired-like homeodomain transcription factor 2 (PITX2), transcript variant 2, mRNA.
	71	NM_014191	All miRNA predictions	2.35	hsa-miR-21	Genome browser	Homo sapiens sodium channel, voltage gated, type VIII, alpha (SCN8A), mRNA.
	72	NM_032144	All miRNA predictions	2.33	hsa-miR-21	Genome browser	Homo sapiens RAB6C, member RAS oncogene family (RAB6C), mRNA.
	73	NM_021622	All miRNA predictions	2.32	hsa-miR-21	Genome browser	Homo sapiens pleckstrin homology domain containing, family A (phosphoinositide binding specific) member 1 (PLEKHA1), transcript variant 1, mRNA.
	74	NM_001001974	All miRNA predictions	2.32	hsa-miR-21	Genome browser	Homo sapiens pleckstrin homology domain containing, family A (phosphoinositide binding specific) member 1 (PLEKHA1), transcript variant 2, mRNA.
	75	NM_002570	All miRNA predictions	2.29	hsa-miR-21	Genome browser	Homo sapiens proprotein convertase subtilisin/kexin type 6 (PCSK6), transcript variant 1, mRNA.
	76	NM_138319	All miRNA predictions	2.29	hsa-miR-21	Genome browser	Homo sapiens proprotein convertase subtilisin/kexin type 6 (PCSK6), transcript variant 2, mRNA.
	77	NM_005842	All miRNA predictions	2.28	hsa-miR-21	Genome browser	Homo sapiens sprouty homolog 2 (Drosophila) (SPRY2), mRNA.
	78	NM_014952	All miRNA predictions	2.25	hsa-miR-21	Genome browser	Homo sapiens bromo adjacent homology domain containing 1 (BAHD1), mRNA.
	79	NM_000639	All miRNA predictions	2.25	hsa-miR-21	Genome browser	Homo sapiens tumor necrosis factor (ligand) superfamily, member 6 (TNFSF6), mRNA.
	80	NM_006951	All miRNA predictions	2.24	hsa-miR-21	Genome browser	Homo sapiens TAF5 RNA polymerase II, TATA box binding protein (TBP)-associated factor, 100kDa (TAF5), mRNA.
	81	NM_199327	All miRNA predictions	2.23	hsa-miR-21	Genome browser	Homo sapiens sprouty homolog 1, antagonist of FGF signaling (Drosophila) (SPRY1), transcript variant 2, mRNA.
	82	NM_005841	All miRNA predictions	2.23	hsa-miR-21	Genome browser	Homo sapiens sprouty homolog 1, antagonist of FGF signaling (Drosophila) (SPRY1), transcript variant 1, mRNA.
	83	NM_012257	All miRNA predictions	2.22	hsa-miR-21	Genome browser	Homo sapiens HMG-box transcription factor 1 (HBP1), mRNA.
	84	NM_005904	All miRNA predictions	2.15	hsa-miR-21	Genome browser	Homo sapiens SMAD, mothers against DPP homolog 7 (Drosophila) (SMAD7), mRNA.
	85	NM_014766	All miRNA predictions	2.15	hsa-miR-21	Genome browser	Homo sapiens secernin 1 (SCRN1), mRNA.
	86	NM_198896	All miRNA predictions	2.12	hsa-miR-21	Genome browser	Homo sapiens RAB6A, member RAS oncogene family (RAB6A), transcript variant 2, mRNA.
	87	NM_002869	All miRNA predictions	2.12	hsa-miR-21	Genome browser	Homo sapiens RAB6A, member RAS oncogene family (RAB6A), transcript variant 1, mRNA.
	88	NM_201567	All miRNA predictions	2.1	hsa-miR-21	Genome browser	Homo sapiens cell division cycle 25A (CDC25A), transcript variant 2, mRNA.
	89	NM_001789	All miRNA predictions	2.1	hsa-miR-21	Genome browser	Homo sapiens cell division cycle 25A (CDC25A), transcript variant 1, mRNA.
	90	NM_022650	All miRNA predictions	2.08	hsa-miR-21	Genome browser	Homo sapiens RAS p21 protein activator (GTPase activating protein) 1 (RASA1), transcript variant 2, mRNA.
	91	NM_002890	All miRNA predictions	2.08	hsa-miR-21	Genome browser	Homo sapiens RAS p21 protein activator (GTPase activating protein) 1 (RASA1), transcript variant 1, mRNA.
	92	NM_005596	All miRNA predictions	2.08	hsa-miR-21	Genome browser	Homo sapiens nuclear factor I/B (NFIB), mRNA.
	93	NM_013236	All miRNA predictions	2.07	hsa-miR-21	Genome browser	Homo sapiens ataxin 10 (ATXN10), mRNA.
	94	NM_017780	All miRNA predictions	2.07	hsa-miR-21	Genome browser	Homo sapiens chromodomain helicase DNA binding protein 7 (CHD7), mRNA.
	95	NM_033089	All miRNA predictions	2.02	hsa-miR-21	Genome browser	Homo sapiens zinc finger, CCHC domain containing 3 (ZCCHC3), mRNA.
	96	NM_153260	All miRNA predictions	2.02	hsa-miR-21	Genome browser	Homo sapiens hypothetical protein FLJ36812 (FLJ36812), mRNA.
	97	NM_018834	All miRNA predictions	2.01	hsa-miR-21	Genome browser	Homo sapiens matrin 3 (MATR3), mRNA.
	98	NM_001001688	All miRNA predictions	2.01	hsa-miR-21	Genome browser	Homo sapiens FLJ35409 protein (FLJ35409), mRNA.
	99	NM_007013	All miRNA predictions	2	hsa-miR-21	Genome browser	Homo sapiens WW domain containing E3 ubiquitin protein ligase 1 (WWP1), mRNA.
	100	NM_031262	All miRNA predictions	1.99	hsa-miR-21	Genome browser	Homo sapiens heterogeneous nuclear ribonucleoprotein K (HNRPK), transcript variant 2, mRNA.
	101	NM_033224	All miRNA predictions	1.98	hsa-miR-21	Genome browser	Homo sapiens purine-rich element binding protein B (PURB), mRNA.
	102	NM_152903	All miRNA predictions	1.98	hsa-miR-21	Genome browser	Homo sapiens kelch repeat and BTB (POZ) domain containing 6 (KBTBD6), mRNA.
	103	NM_020382	All miRNA predictions	1.97	hsa-miR-21	Genome browser	Homo sapiens PR/SET domain containing protein 8 (SET8), mRNA.
	104	NM_006751	All miRNA predictions	1.97	hsa-miR-21	Genome browser	Homo sapiens sperm specific antigen 2 (SSFA2), mRNA.
	105	NM_000944	All miRNA predictions	1.96	hsa-miR-21	Genome browser	Homo sapiens protein phosphatase 3 (formerly 2B), catalytic subunit, alpha isoform (calcineurin A alpha) (PPP3CA), mRNA.
	106	NM_002140	All miRNA predictions	1.95	hsa-miR-21	Genome browser	Homo sapiens heterogeneous nuclear ribonucleoprotein K (HNRPK), transcript variant 1, mRNA.
	107	NM_015336	All miRNA predictions	1.95	hsa-miR-21	Genome browser	Homo sapiens zinc finger, DHHC domain containing 17 (ZDHHC17), mRNA.
	108	NM_031263	All miRNA predictions	1.95	hsa-miR-21	Genome browser	Homo sapiens heterogeneous nuclear ribonucleoprotein K (HNRPK), transcript variant 3, mRNA.
	109	NM_003983	All miRNA predictions	1.94	hsa-miR-21	Genome browser	Homo sapiens solute carrier family 7 (cationic amino acid transporter, y+ system), member 6 (SLC7A6), mRNA.
	110	NM_016125	All miRNA predictions	1.92	hsa-miR-21	Genome browser	Homo sapiens PTD016 protein (LOC51136), mRNA.
	111	NM_017680	All miRNA predictions	1.89	hsa-miR-21	Genome browser	Homo sapiens asporin (LRR class 1) (ASPN), mRNA.
	112	NM_003106	All miRNA predictions	1.88	hsa-miR-21	Genome browser	Homo sapiens SRY (sex determining region Y)-box 2 (SOX2), mRNA.
	113	NM_015271	All miRNA predictions	1.88	hsa-miR-21	Genome browser	Homo sapiens tripartite motif-containing 2 (TRIM2), mRNA.
	114	NM_031439	All miRNA predictions	1.87	hsa-miR-21	Genome browser	Homo sapiens SRY (sex determining region Y)-box 7 (SOX7), mRNA.
	115	NM_006874	All miRNA predictions	1.87	hsa-miR-21	Genome browser	Homo sapiens E74-like factor 2 (ets domain transcription factor) (ELF2), transcript variant 2, mRNA.
	116	NM_201999	All miRNA predictions	1.87	hsa-miR-21	Genome browser	Homo sapiens E74-like factor 2 (ets domain transcription factor) (ELF2), transcript variant 1, mRNA.
	117	NM_006763	All miRNA predictions	1.85	hsa-miR-21	Genome browser	Homo sapiens BTG family, member 2 (BTG2), mRNA.
	118	NM_012325	All miRNA predictions	1.85	hsa-miR-21	Genome browser	Homo sapiens microtubule-associated protein, RP/EB family, member 1 (MAPRE1), mRNA.
	119	NM_025146	All miRNA predictions	1.84	hsa-miR-21	Genome browser	Homo sapiens Mak3 homolog (S. cerevisiae) (MAK3), mRNA.
	120	NM_152638	All miRNA predictions	1.84	hsa-miR-21	Genome browser	Homo sapiens hypothetical protein MGC26598 (MGC26598), mRNA.
	121	NM_006106	All miRNA predictions	1.82	hsa-miR-21	Genome browser	Homo sapiens Yes-associated protein 1, 65kDa (YAP1), mRNA.
	122	NM_002232	All miRNA predictions	1.8	hsa-miR-21	Genome browser	Homo sapiens potassium voltage-gated channel, shaker-related subfamily, member 3 (KCNA3), mRNA.
	123	NM_025133	All miRNA predictions	1.79	hsa-miR-21	Genome browser	Homo sapiens F-box protein 11 (FBXO11), transcript variant 1, mRNA.
	124	NM_021111	All miRNA predictions	1.79	hsa-miR-21	Genome browser	Homo sapiens reversion-inducing-cysteine-rich protein with kazal motifs (RECK), mRNA.
	125	NM_005164	All miRNA predictions	1.78	hsa-miR-21	Genome browser	Homo sapiens ATP-binding cassette, sub-family D (ALD), member 2 (ABCD2), mRNA.
	126	NM_017672	All miRNA predictions	1.77	hsa-miR-21	Genome browser	Homo sapiens transient receptor potential cation channel, subfamily M, member 7 (TRPM7), mRNA.
	127	NM_052978	All miRNA predictions	1.76	hsa-miR-21	Genome browser	Homo sapiens tripartite motif-containing 9 (TRIM9), transcript variant 2, mRNA.
	128	NM_014459	All miRNA predictions	1.74	hsa-miR-21	Genome browser	Homo sapiens protocadherin 17 (PCDH17), mRNA.
	129	NM_004663	All miRNA predictions	1.73	hsa-miR-21	Genome browser	Homo sapiens RAB11A, member RAS oncogene family (RAB11A), mRNA.
	130	NM_153184	All miRNA predictions	1.72	hsa-miR-21	Genome browser	Homo sapiens immunoglobulin superfamily, member 4D (IGSF4D), mRNA.
	131	NM_020699	All miRNA predictions	1.72	hsa-miR-21	Genome browser	Homo sapiens transcription repressor p66 beta component of the MeCP1 complex (P66beta), mRNA.
	132	NM_005339	All miRNA predictions	1.71	hsa-miR-21	Genome browser	Homo sapiens huntingtin interacting protein 2 (HIP2), mRNA.
	133	NM_000214	All miRNA predictions	1.65	hsa-miR-21	Genome browser	Homo sapiens jagged 1 (Alagille syndrome) (JAG1), mRNA.
	134	NM_022780	All miRNA predictions	1.59	hsa-miR-21	Genome browser	Homo sapiens hypothetical protein FLJ13910 (FLJ13910), mRNA.
	135	NM_145735	All miRNA predictions	1.57	hsa-miR-21	Genome browser	Homo sapiens Rho guanine nucleotide exchange factor (GEF) 7 (ARHGEF7), transcript variant 2, mRNA.
	136	NM_014034	All miRNA predictions	1.56	hsa-miR-21	Genome browser	Homo sapiens ASF1 anti-silencing function 1 homolog A (S. cerevisiae) (ASF1A), mRNA.
	137	NM_145341	All miRNA predictions	1.55	hsa-miR-21	Genome browser	Homo sapiens programmed cell death 4 (neoplastic transformation inhibitor) (PDCD4), transcript variant 2, mRNA.
	138	NM_014456	All miRNA predictions	1.55	hsa-miR-21	Genome browser	Homo sapiens programmed cell death 4 (neoplastic transformation inhibitor) (PDCD4), transcript variant 1, mRNA.
	139	NM_015678	All miRNA predictions	1.54	hsa-miR-21	Genome browser	Homo sapiens neurobeachin (NBEA), mRNA.
	140	NM_022824	All miRNA predictions	1.48	hsa-miR-21	Genome browser	Homo sapiens F-box and leucine-rich repeat protein 17 (FBXL17), mRNA.
	141	NM_152989	All miRNA predictions	1.48	hsa-miR-21	Genome browser	Homo sapiens SRY (sex determining region Y)-box 5 (SOX5), transcript variant 2, mRNA.
	142	NM_178010	All miRNA predictions	1.48	hsa-miR-21	Genome browser	Homo sapiens SRY (sex determining region Y)-box 5 (SOX5), transcript variant 3, mRNA.
	143	NM_006940	All miRNA predictions	1.48	hsa-miR-21	Genome browser	Homo sapiens SRY (sex determining region Y)-box 5 (SOX5), transcript variant 1, mRNA.
	144	NM_020651	All miRNA predictions	1.45	hsa-miR-21	Genome browser	Homo sapiens pellino homolog 1 (Drosophila) (PELI1), mRNA.
	145	NM_014319	All miRNA predictions	1.44	hsa-miR-21	Genome browser	Homo sapiens LEM domain containing 3 (LEMD3), mRNA.
	146	NM_173683	All miRNA predictions	1.43	hsa-miR-21	Genome browser	Homo sapiens chromosome 8 open reading frame 21 (C8orf21), mRNA.
	147	NM_017610	All miRNA predictions	1.4	hsa-miR-21	Genome browser	Homo sapiens ring finger protein 111 (RNF111), mRNA.
	148	NM_006359	All miRNA predictions	1.39	hsa-miR-21	Genome browser	Homo sapiens solute carrier family 9 (sodium/hydrogen exchanger), isoform 6 (SLC9A6), mRNA.
	149	NM_018450	All miRNA predictions	1.39	hsa-miR-21	Genome browser	Homo sapiens AT rich interactive domain 1A (SWI- like) (ARID1A), transcript variant 3, mRNA.
	150	NM_004438	All miRNA predictions	1.36	hsa-miR-21	Genome browser	Homo sapiens EPH receptor A4 (EPHA4), mRNA.
	151	NM_006603	All miRNA predictions	1.34	hsa-miR-21	Genome browser	Homo sapiens stromal antigen 2 (STAG2), mRNA.
	152	NM_182830	All miRNA predictions	1.33	hsa-miR-21	Genome browser	Homo sapiens MAM domain containing 1 (MAMDC1), mRNA.
	153	NM_177974	All miRNA predictions	1.22	hsa-miR-21	Genome browser	Homo sapiens H63 breast cancer expressed gene (H63), transcript variant 2, mRNA.
	154	NM_138423	All miRNA predictions	1.22	hsa-miR-21	Genome browser	Homo sapiens H63 breast cancer expressed gene (H63), transcript variant 1, mRNA.
	155	NM_016441	All miRNA predictions	1.21	hsa-miR-21	Genome browser	Homo sapiens cysteine-rich motor neuron 1 (CRIM1), mRNA.
	156	NM_005739	All miRNA predictions	1.17	hsa-miR-21	Genome browser	Homo sapiens RAS guanyl releasing protein 1 (calcium and DAG-regulated) (RASGRP1), mRNA.
	157	NM_001949	All miRNA predictions	1.17	hsa-miR-21	Genome browser	Homo sapiens E2F transcription factor 3 (E2F3), mRNA.
	158	NM_175854	All miRNA predictions	1.16	hsa-miR-21	Genome browser	Homo sapiens PABP1-dependent poly A-specific ribonuclease subunit PAN3 (PAN3), mRNA.
	159	NM_172070	All miRNA predictions	1.15	hsa-miR-21	Genome browser	Homo sapiens similar to F10G7.10.p (KIAA2024), mRNA.
	160	NM_001310	All miRNA predictions	1.15	hsa-miR-21	Genome browser	Homo sapiens cAMP responsive element binding protein-like 2 (CREBL2), mRNA.
	161	NM_017637	All miRNA predictions	1.13	hsa-miR-21	Genome browser	Homo sapiens basonuclin 2 (BNC2), mRNA.
	162	NM_175907	All miRNA predictions	1.11	hsa-miR-21	Genome browser	Homo sapiens zinc binding alcohol dehydrogenase, domain containing 2 (ZADH2), mRNA.
	163	NM_002711	All miRNA predictions	1.1	hsa-miR-21	Genome browser	Homo sapiens protein phosphatase 1, regulatory (inhibitor) subunit 3A (glycogen and sarcoplasmic reticulum binding subunit, skeletal muscle) (PPP1R3A), mRNA.
	164	NM_014962	All miRNA predictions	1.09	hsa-miR-21	Genome browser	Homo sapiens BTB (POZ) domain containing 3 (BTBD3), transcript variant 1, mRNA.
	165	NM_181443	All miRNA predictions	1.09	hsa-miR-21	Genome browser	Homo sapiens BTB (POZ) domain containing 3 (BTBD3), transcript variant 2, mRNA.
	166	NM_018011	All miRNA predictions	1.06	hsa-miR-21	Genome browser	Homo sapiens hypothetical protein FLJ10154 (FLJ10154), mRNA.
	167	NM_207292	All miRNA predictions	0.8	hsa-miR-21	Genome browser	Homo sapiens muscleblind-like (Drosophila) (MBNL1), transcript variant 2, mRNA.
	168	NM_207294	All miRNA predictions	0.8	hsa-miR-21	Genome browser	Homo sapiens muscleblind-like (Drosophila) (MBNL1), transcript variant 4, mRNA.
	169	NM_207295	All miRNA predictions	0.8	hsa-miR-21	Genome browser	Homo sapiens muscleblind-like (Drosophila) (MBNL1), transcript variant 5, mRNA.
	170	NM_207293	All miRNA predictions	0.8	hsa-miR-21	Genome browser	Homo sapiens muscleblind-like (Drosophila) (MBNL1), transcript variant 3, mRNA.
	171	NM_207296	All miRNA predictions	0.8	hsa-miR-21	Genome browser	Homo sapiens muscleblind-like (Drosophila) (MBNL1), transcript variant 6, mRNA.
	172	NM_021038	All miRNA predictions	0.8	hsa-miR-21	Genome browser	Homo sapiens muscleblind-like (Drosophila) (MBNL1), transcript variant 1, mRNA.
	173	NM_207297	All miRNA predictions	0.79	hsa-miR-21	Genome browser	Homo sapiens muscleblind-like (Drosophila) (MBNL1), transcript variant 7, mRNA.
	174	NM_018364	All miRNA predictions	0.65	hsa-miR-21	Genome browser	Homo sapiens round spermatid basic protein 1 (RSBN1), mRNA.
	175	NM_000633	All miRNA predictions	0.64	hsa-miR-21	Genome browser	Homo sapiens B-cell CLL/lymphoma 2 (BCL2), nuclear gene encoding mitochondrial protein, transcript variant alpha, mRNA.
miR-27a
	1	NM_015609	All miRNA predictions	15.34	hsa-miR-27a	Genome browser	Homo sapiens putative MAPK activating protein PM20,PM21 (DKFZp566C0424), mRNA.
	2	NM_015115	All miRNA predictions	13.28	hsa-miR-27a	Genome browser	Homo sapiens KIAA0276 protein (KIAA0276), mRNA.
	3	NM_006622	All miRNA predictions	12.21	hsa-miR-27a	Genome browser	Homo sapiens polo-like kinase 2 (Drosophila) (PLK2), mRNA.
	4	NM_052901	All miRNA predictions	11.09	hsa-miR-27a	Genome browser	Homo sapiens solute carrier family 25 (mitochondrial carrier; phosphate carrier), member 25 (SLC25A25), mRNA.
	5	NM_025263	All miRNA predictions	10.11	hsa-miR-27a	Genome browser	Homo sapiens proline rich 3 (PRR3), mRNA.
	6	NM_031477	All miRNA predictions	9.62	hsa-miR-27a	Genome browser	Homo sapiens yippee-like 3 (Drosophila) (YPEL3), mRNA.
	7	NM_139239	All miRNA predictions	9.39	hsa-miR-27a	Genome browser	Homo sapiens T-cell activation NFKB-like protein (TA-NFKBH), mRNA.
	8	NM_032721	All miRNA predictions	9.39	hsa-miR-27a	Genome browser	Homo sapiens T-cell activation NFKB-like protein (TA-NFKBH), mRNA.
	9	NM_013399	All miRNA predictions	9.37	hsa-miR-27a	Genome browser	Homo sapiens chromosome 16 open reading frame 5 (C16orf5), mRNA.
	10	NM_130811	All miRNA predictions	9.27	hsa-miR-27a	Genome browser	Homo sapiens synaptosomal-associated protein, 25kDa (SNAP25), transcript variant 2, mRNA.
	11	NM_003081	All miRNA predictions	9.27	hsa-miR-27a	Genome browser	Homo sapiens synaptosomal-associated protein, 25kDa (SNAP25), transcript variant 1, mRNA.
	12	NM_020796	All miRNA predictions	9.14	hsa-miR-27a	Genome browser	Homo sapiens sema domain, transmembrane domain (TM), and cytoplasmic domain, (semaphorin) 6A (SEMA6A), mRNA.
	13	NM_003779	All miRNA predictions	8.34	hsa-miR-27a	Genome browser	Homo sapiens UDP-Gal:betaGlcNAc beta 1,4- galactosyltransferase, polypeptide 3 (B4GALT3), mRNA.
	14	NM_020918	All miRNA predictions	8.12	hsa-miR-27a	Genome browser	Homo sapiens glycerol-3-phosphate acyltransferase, mitochondrial (GPAM), mRNA.
	15	NM_014380	All miRNA predictions	7.86	hsa-miR-27a	Genome browser	Homo sapiens nerve growth factor receptor (TNFRSF16) associated protein 1 (NGFRAP1), transcript variant 3, mRNA.
	16	NM_206915	All miRNA predictions	7.86	hsa-miR-27a	Genome browser	Homo sapiens nerve growth factor receptor (TNFRSF16) associated protein 1 (NGFRAP1), transcript variant 2, mRNA.
	17	NM_206917	All miRNA predictions	7.86	hsa-miR-27a	Genome browser	Homo sapiens nerve growth factor receptor (TNFRSF16) associated protein 1 (NGFRAP1), transcript variant 1, mRNA.
	18	NM_004171	All miRNA predictions	7.66	hsa-miR-27a	Genome browser	Homo sapiens solute carrier family 1 (glial high affinity glutamate transporter), member 2 (SLC1A2), mRNA.
	19	NM_177979	All miRNA predictions	7.4	hsa-miR-27a	Genome browser	Homo sapiens chordin (CHRD), transcript variant 3, mRNA.
	20	NM_017583	All miRNA predictions	7.19	hsa-miR-27a	Genome browser	Homo sapiens tripartite motif-containing 44 (TRIM44), mRNA.
	21	NM_017789	All miRNA predictions	7.07	hsa-miR-27a	Genome browser	Homo sapiens sema domain, immunoglobulin domain (Ig), transmembrane domain (TM) and short cytoplasmic domain, (semaphorin) 4C (SEMA4C), mRNA.
	22	NM_018049	All miRNA predictions	7.05	hsa-miR-27a	Genome browser	Homo sapiens pleckstrin homology domain containing, family J member 1 (PLEKHJ1), mRNA.
	23	NM_003010	All miRNA predictions	7.05	hsa-miR-27a	Genome browser	Homo sapiens mitogen-activated protein kinase kinase 4 (MAP2K4), mRNA.
	24	NM_015268	All miRNA predictions	6.96	hsa-miR-27a	Genome browser	n/a
	25	NM_139177	All miRNA predictions	6.82	hsa-miR-27a	Genome browser	Homo sapiens solute carrier family 39 (metal ion transporter), member 11 (SLC39A11), mRNA.
	26	NM_012156	All miRNA predictions	6.8	hsa-miR-27a	Genome browser	Homo sapiens erythrocyte membrane protein band 4.1-like 1 (EPB41L1), transcript variant 1, mRNA.
	27	NM_177996	All miRNA predictions	6.8	hsa-miR-27a	Genome browser	Homo sapiens erythrocyte membrane protein band 4.1-like 1 (EPB41L1), transcript variant 2, mRNA.
	28	NM_198595	All miRNA predictions	6.79	hsa-miR-27a	Genome browser	Homo sapiens actin filament associated protein (AFAP), transcript variant 2, mRNA.
	29	NM_021638	All miRNA predictions	6.79	hsa-miR-27a	Genome browser	Homo sapiens actin filament associated protein (AFAP), transcript variant 1, mRNA.
	30	NM_177978	All miRNA predictions	6.71	hsa-miR-27a	Genome browser	Homo sapiens chordin (CHRD), transcript variant 2, mRNA.
	31	NM_012154	All miRNA predictions	6.68	hsa-miR-27a	Genome browser	Homo sapiens eukaryotic translation initiation factor 2C, 2 (EIF2C2), mRNA.
	32	NM_003042	All miRNA predictions	6.63	hsa-miR-27a	Genome browser	Homo sapiens solute carrier family 6 (neurotransmitter transporter, GABA), member 1 (SLC6A1), mRNA.
	33	NM_000676	All miRNA predictions	6.53	hsa-miR-27a	Genome browser	Homo sapiens adenosine A2b receptor (ADORA2B), mRNA.
	34	NM_002553	All miRNA predictions	6.39	hsa-miR-27a	Genome browser	Homo sapiens origin recognition complex, subunit 5-like (yeast) (ORC5L), transcript variant 1, mRNA.
	35	NM_012473	All miRNA predictions	6.36	hsa-miR-27a	Genome browser	Homo sapiens thioredoxin 2 (TXN2), nuclear gene encoding mitochondrial protein, mRNA.
	36	NM_014779	All miRNA predictions	6.29	hsa-miR-27a	Genome browser	Homo sapiens KIAA0669 gene product (KIAA0669), mRNA.
	37	NM_198465	All miRNA predictions	6.27	hsa-miR-27a	Genome browser	Homo sapiens Nik related kinase (NRK), mRNA.
	38	NM_024595	All miRNA predictions	6.26	hsa-miR-27a	Genome browser	Homo sapiens hypothetical protein FLJ12666 (FLJ12666), mRNA.
	39	NM_207362	All miRNA predictions	6.24	hsa-miR-27a	Genome browser	Homo sapiens similar to 2010300C02Rik protein (MGC42367), mRNA.
	40	NM_005632	All miRNA predictions	6.15	hsa-miR-27a	Genome browser	Homo sapiens small optic lobes homolog (Drosophila) (SOLH), mRNA.
	41	NM_031463	All miRNA predictions	6.13	hsa-miR-27a	Genome browser	Homo sapiens steroid dehydrogenase-like (LOC83693), mRNA.
	42	NM_014212	All miRNA predictions	6.11	hsa-miR-27a	Genome browser	Homo sapiens homeo box C11 (HOXC11), mRNA.
	43	NM_145693	All miRNA predictions	6.02	hsa-miR-27a	Genome browser	Homo sapiens lipin 1 (LPIN1), mRNA.
	44	NM_024620	All miRNA predictions	6	hsa-miR-27a	Genome browser	Homo sapiens hypothetical protein FLJ12586 (FLJ12586), mRNA.
	45	NM_021961	All miRNA predictions	5.98	hsa-miR-27a	Genome browser	Homo sapiens TEA domain family member 1 (SV40 transcriptional enhancer factor) (TEAD1), mRNA.
	46	NM_006421	All miRNA predictions	5.95	hsa-miR-27a	Genome browser	Homo sapiens ADP-ribosylation factor guanine nucleotide-exchange factor 1(brefeldin A-inhibited) (ARFGEF1), mRNA.
	47	NM_145342	All miRNA predictions	5.91	hsa-miR-27a	Genome browser	Homo sapiens mitogen-activated protein kinase kinase kinase 7 interacting protein 2 (MAP3K7IP2), transcript variant 2, mRNA.
	48	NM_014568	All miRNA predictions	5.78	hsa-miR-27a	Genome browser	Homo sapiens UDP-N-acetyl-alpha-D-galactosamine:polypeptide N-acetylgalactosaminyltransferase 5 (GalNAc-T5) (GALNT5), mRNA.
	49	NM_033346	All miRNA predictions	5.78	hsa-miR-27a	Genome browser	Homo sapiens bone morphogenetic protein receptor, type II (serine/threonine kinase) (BMPR2), transcript variant 2, mRNA.
	50	NM_002076	All miRNA predictions	5.73	hsa-miR-27a	Genome browser	Homo sapiens glucosamine (N-acetyl)-6-sulfatase (Sanfilippo disease IIID) (GNS), mRNA.
	51	NM_000964	All miRNA predictions	5.73	hsa-miR-27a	Genome browser	Homo sapiens retinoic acid receptor, alpha (RARA), mRNA.
	52	NM_015032	All miRNA predictions	5.64	hsa-miR-27a	Genome browser	Homo sapiens androgen-induced proliferation inhibitor (APRIN), mRNA.
	53	NM_199246	All miRNA predictions	5.59	hsa-miR-27a	Genome browser	Homo sapiens cyclin G1 (CCNG1), transcript variant 2, mRNA.
	54	NM_004060	All miRNA predictions	5.59	hsa-miR-27a	Genome browser	Homo sapiens cyclin G1 (CCNG1), transcript variant 1, mRNA.
	55	NM_005477	All miRNA predictions	5.55	hsa-miR-27a	Genome browser	Homo sapiens hyperpolarization activated cyclic nucleotide-gated potassium channel 4 (HCN4), mRNA.
	56	NM_006810	All miRNA predictions	5.46	hsa-miR-27a	Genome browser	Homo sapiens for protein disulfide isomerase-related (PDIR), mRNA.
	57	NM_033139	All miRNA predictions	5.44	hsa-miR-27a	Genome browser	Homo sapiens caldesmon 1 (CALD1), transcript variant 4, mRNA.
	58	NM_033138	All miRNA predictions	5.44	hsa-miR-27a	Genome browser	Homo sapiens caldesmon 1 (CALD1), transcript variant 1, mRNA.
	59	NM_033157	All miRNA predictions	5.44	hsa-miR-27a	Genome browser	Homo sapiens caldesmon 1 (CALD1), transcript variant 3, mRNA.
	60	NM_004342	All miRNA predictions	5.44	hsa-miR-27a	Genome browser	Homo sapiens caldesmon 1 (CALD1), transcript variant 2, mRNA.
	61	NM_033140	All miRNA predictions	5.44	hsa-miR-27a	Genome browser	Homo sapiens caldesmon 1 (CALD1), transcript variant 5, mRNA.
	62	NM_032581	All miRNA predictions	5.36	hsa-miR-27a	Genome browser	Homo sapiens down-regulated by Ctnnb1, a (DRCTNNB1A), mRNA.
	63	NM_017610	All miRNA predictions	5.33	hsa-miR-27a	Genome browser	Homo sapiens ring finger protein 111 (RNF111), mRNA.
	64	NM_206853	All miRNA predictions	5.32	hsa-miR-27a	Genome browser	Homo sapiens quaking homolog, KH domain RNA binding (mouse) (QKI), transcript variant 2, mRNA.
	65	NM_015184	All miRNA predictions	5.29	hsa-miR-27a	Genome browser	Homo sapiens phospholipase C-like 2 (PLCL2), mRNA.
	66	NM_001893	All miRNA predictions	5.29	hsa-miR-27a	Genome browser	Homo sapiens casein kinase 1, delta (CSNK1D), transcript variant 1, mRNA.
	67	NM_152996	All miRNA predictions	5.28	hsa-miR-27a	Genome browser	Homo sapiens sialyltransferase 7 ((alpha-N-acetylneuraminyl-2,3-beta-galactosyl-1,3)-N-acetyl galactosaminide alpha-2,6-sialyltransferase) C (SIAT7C), mRNA.
	68	NM_005503	All miRNA predictions	5.26	hsa-miR-27a	Genome browser	Homo sapiens amyloid beta (A4) precursor protein-binding, family A, member 2 (X11-like) (APBA2), mRNA.
	69	NM_014906	All miRNA predictions	5.26	hsa-miR-27a	Genome browser	Homo sapiens protein phosphatase 1E (PP2C domain containing) (PPM1E), mRNA.
	70	NM_016231	All miRNA predictions	5.24	hsa-miR-27a	Genome browser	Homo sapiens nemo like kinase (NLK), mRNA.
	71	NM_006489	All miRNA predictions	5.24	hsa-miR-27a	Genome browser	Homo sapiens neuro-oncological ventral antigen 1 (NOVA1), transcript variant 2, mRNA.
	72	NM_002515	All miRNA predictions	5.24	hsa-miR-27a	Genome browser	Homo sapiens neuro-oncological ventral antigen 1 (NOVA1), transcript variant 1, mRNA.
	73	NM_000503	All miRNA predictions	5.18	hsa-miR-27a	Genome browser	Homo sapiens eyes absent homolog 1 (Drosophila) (EYA1), transcript variant 3, mRNA.
	74	NM_181469	All miRNA predictions	5.18	hsa-miR-27a	Genome browser	Homo sapiens integrin beta 4 binding protein (ITGB4BP), transcript variant 3, mRNA.
	75	NM_172060	All miRNA predictions	5.18	hsa-miR-27a	Genome browser	Homo sapiens eyes absent homolog 1 (Drosophila) (EYA1), transcript variant 1, mRNA.
	76	NM_172058	All miRNA predictions	5.18	hsa-miR-27a	Genome browser	Homo sapiens eyes absent homolog 1 (Drosophila) (EYA1), transcript variant 2, mRNA.
	77	NM_172059	All miRNA predictions	5.18	hsa-miR-27a	Genome browser	Homo sapiens eyes absent homolog 1 (Drosophila) (EYA1), transcript variant 4, mRNA.
	78	NM_181467	All miRNA predictions	5.18	hsa-miR-27a	Genome browser	Homo sapiens integrin beta 4 binding protein (ITGB4BP), transcript variant 5, mRNA.
	79	NM_207517	All miRNA predictions	5.15	hsa-miR-27a	Genome browser	Homo sapiens ADAMTS-like 3 (ADAMTSL3), mRNA.
	80	NM_025250	All miRNA predictions	5.1	hsa-miR-27a	Genome browser	Homo sapiens tweety homolog 3 (Drosophila) (TTYH3), mRNA.
	81	NM_139062	All miRNA predictions	5.07	hsa-miR-27a	Genome browser	Homo sapiens casein kinase 1, delta (CSNK1D), transcript variant 2, mRNA.
	82	NM_057175	All miRNA predictions	5.04	hsa-miR-27a	Genome browser	Homo sapiens transcriptional coactivator tubedown-100 (TBDN100), transcript variant 1, mRNA.
	83	NM_006763	All miRNA predictions	5.03	hsa-miR-27a	Genome browser	Homo sapiens BTG family, member 2 (BTG2), mRNA.
	84	NM_003477	All miRNA predictions	5.03	hsa-miR-27a	Genome browser	Homo sapiens pyruvate dehydrogenase complex, component X (PDHX), mRNA.
	85	NM_198312	All miRNA predictions	4.98	hsa-miR-27a	Genome browser	Homo sapiens TAK1-binding protein 3 (TAB3), transcript variant 2, mRNA.
	86	NM_152787	All miRNA predictions	4.98	hsa-miR-27a	Genome browser	Homo sapiens TAK1-binding protein 3 (TAB3), transcript variant 1, mRNA.
	87	NM_153437	All miRNA predictions	4.98	hsa-miR-27a	Genome browser	Homo sapiens outer dense fiber of sperm tails 2 (ODF2), transcript variant 2, mRNA.
	88	NM_022478	All miRNA predictions	4.97	hsa-miR-27a	Genome browser	Homo sapiens cadherin-like 24 (CDH24), mRNA.
	89	NM_033105	All miRNA predictions	4.97	hsa-miR-27a	Genome browser	Homo sapiens DnaJ (Hsp40) homolog, subfamily C, member 5 beta (DNAJC5B), mRNA.
	90	NM_144985	All miRNA predictions	4.97	hsa-miR-27a	Genome browser	Homo sapiens cadherin-like 24 (CDH24), mRNA.
	91	NM_004755	All miRNA predictions	4.89	hsa-miR-27a	Genome browser	Homo sapiens ribosomal protein S6 kinase, 90kDa, polypeptide 5 (RPS6KA5), transcript variant 1, mRNA.
	92	NM_005737	All miRNA predictions	4.89	hsa-miR-27a	Genome browser	Homo sapiens ADP-ribosylation factor-like 7 (ARL7), mRNA.
	93	NM_002495	All miRNA predictions	4.83	hsa-miR-27a	Genome browser	Homo sapiens NADH dehydrogenase (ubiquinone) Fe-S protein 4, 18kDa (NADH-coenzyme Q reductase) (NDUFS4), mRNA.
	94	NM_017762	All miRNA predictions	4.8	hsa-miR-27a	Genome browser	Homo sapiens hypothetical protein FLJ20313 (FLJ20313), mRNA.
	95	NM_152305	All miRNA predictions	4.79	hsa-miR-27a	Genome browser	Homo sapiens x 010 protein (MDS010), mRNA.
	96	NM_004862	All miRNA predictions	4.75	hsa-miR-27a	Genome browser	Homo sapiens lipopolysaccharide-induced TNF factor (LITAF), mRNA.
	97	NM_002051	All miRNA predictions	4.75	hsa-miR-27a	Genome browser	Homo sapiens GATA binding protein 3 (GATA3), transcript variant 2, mRNA.
	98	NM_001002295	All miRNA predictions	4.75	hsa-miR-27a	Genome browser	Homo sapiens GATA binding protein 3 (GATA3), transcript variant 1, mRNA.
	99	NM_004985	All miRNA predictions	4.74	hsa-miR-27a	Genome browser	Homo sapiens v-Ki-ras2 Kirsten rat sarcoma 2 viral oncogene homolog (KRAS2), transcript variant b, mRNA.
	100	NM_003885	All miRNA predictions	4.72	hsa-miR-27a	Genome browser	Homo sapiens cyclin-dependent kinase 5, regulatory subunit 1 (p35) (CDK5R1), mRNA.
	101	NM_024016	All miRNA predictions	4.67	hsa-miR-27a	Genome browser	Homo sapiens homeo box B8 (HOXB8), mRNA.
	102	NM_206854	All miRNA predictions	4.66	hsa-miR-27a	Genome browser	Homo sapiens quaking homolog, KH domain RNA binding (mouse) (QKI), transcript variant 3, mRNA.
	103	NM_023948	All miRNA predictions	4.66	hsa-miR-27a	Genome browser	Homo sapiens motile sperm domain containing 3 (MOSPD3), mRNA.
	104	NM_033360	All miRNA predictions	4.64	hsa-miR-27a	Genome browser	Homo sapiens v-Ki-ras2 Kirsten rat sarcoma 2 viral oncogene homolog (KRAS2), transcript variant a, mRNA.
	105	NM_181861	All miRNA predictions	4.63	hsa-miR-27a	Genome browser	Homo sapiens apoptotic protease activating factor (APAF1), transcript variant 3, mRNA.
	106	NM_001160	All miRNA predictions	4.63	hsa-miR-27a	Genome browser	Homo sapiens apoptotic protease activating factor (APAF1), transcript variant 2, mRNA.
	107	NM_181868	All miRNA predictions	4.63	hsa-miR-27a	Genome browser	Homo sapiens apoptotic protease activating factor (APAF1), transcript variant 4, mRNA.
	108	NM_013229	All miRNA predictions	4.63	hsa-miR-27a	Genome browser	Homo sapiens apoptotic protease activating factor (APAF1), transcript variant 1, mRNA.
	109	NM_002015	All miRNA predictions	4.62	hsa-miR-27a	Genome browser	Homo sapiens forkhead box O1A (rhabdomyosarcoma) (FOXO1A), mRNA.
	110	NM_031205	All miRNA predictions	4.61	hsa-miR-27a	Genome browser	Homo sapiens calcium binding protein 1 (calbrain) (CABP1), transcript variant 1, mRNA.
	111	NM_004276	All miRNA predictions	4.61	hsa-miR-27a	Genome browser	Homo sapiens calcium binding protein 1 (calbrain) (CABP1), transcript variant 2, mRNA.
	112	NM_181869	All miRNA predictions	4.56	hsa-miR-27a	Genome browser	Homo sapiens apoptotic protease activating factor (APAF1), transcript variant 5, mRNA.
	113	NM_002497	All miRNA predictions	4.56	hsa-miR-27a	Genome browser	Homo sapiens NIMA (never in mitosis gene a)-related kinase 2 (NEK2), mRNA.
	114	NM_014693	All miRNA predictions	4.55	hsa-miR-27a	Genome browser	Homo sapiens endothelin converting enzyme 2 (ECE2), mRNA.
	115	NM_004287	All miRNA predictions	4.53	hsa-miR-27a	Genome browser	Homo sapiens golgi SNAP receptor complex member 2 (GOSR2), transcript variant A, mRNA.
	116	NM_198270	All miRNA predictions	4.53	hsa-miR-27a	Genome browser	Homo sapiens Nance-Horan syndrome (congenital cataracts and dental anomalies) (NHS), mRNA.
	117	NM_005228	All miRNA predictions	4.47	hsa-miR-27a	Genome browser	Homo sapiens epidermal growth factor receptor (erythroblastic leukemia viral (v-erb-b) oncogene homolog, avian) (EGFR), transcript variant 1, mRNA.
	118	NM_013231	All miRNA predictions	4.46	hsa-miR-27a	Genome browser	Homo sapiens fibronectin leucine rich transmembrane protein 2 (FLRT2), mRNA.
	119	NM_032809	All miRNA predictions	4.44	hsa-miR-27a	Genome browser	Homo sapiens chromosome 9 open reading frame 54 (C9orf54), mRNA.
	120	NM_153607	All miRNA predictions	4.44	hsa-miR-27a	Genome browser	Homo sapiens adult retina protein (LOC153222), mRNA.
	121	NM_148899	All miRNA predictions	4.42	hsa-miR-27a	Genome browser	Homo sapiens forkhead box P2 (FOXP2), transcript variant 3, mRNA.
	122	NM_148898	All miRNA predictions	4.42	hsa-miR-27a	Genome browser	Homo sapiens forkhead box P2 (FOXP2), transcript variant 2, mRNA.
	123	NM_004263	All miRNA predictions	4.42	hsa-miR-27a	Genome browser	Homo sapiens sema domain, immunoglobulin domain (Ig), transmembrane domain (TM) and short cytoplasmic domain, (semaphorin) 4F (SEMA4F), mRNA.
	124	NM_014491	All miRNA predictions	4.42	hsa-miR-27a	Genome browser	Homo sapiens forkhead box P2 (FOXP2), transcript variant 1, mRNA.
	125	NM_148900	All miRNA predictions	4.42	hsa-miR-27a	Genome browser	Homo sapiens forkhead box P2 (FOXP2), transcript variant 4, mRNA.
	126	NM_014459	All miRNA predictions	4.41	hsa-miR-27a	Genome browser	Homo sapiens protocadherin 17 (PCDH17), mRNA.
	127	NM_016733	All miRNA predictions	4.4	hsa-miR-27a	Genome browser	Homo sapiens LIM domain kinase 2 (LIMK2), transcript variant 2b, mRNA.
	128	NM_005569	All miRNA predictions	4.4	hsa-miR-27a	Genome browser	Homo sapiens LIM domain kinase 2 (LIMK2), transcript variant 2a, mRNA.
	129	NM_003507	All miRNA predictions	4.4	hsa-miR-27a	Genome browser	Homo sapiens frizzled homolog 7 (Drosophila) (FZD7), mRNA.
	130	NM_001427	All miRNA predictions	4.38	hsa-miR-27a	Genome browser	Homo sapiens engrailed homolog 2 (EN2), mRNA.
	131	NM_001682	All miRNA predictions	4.37	hsa-miR-27a	Genome browser	Homo sapiens ATPase, Ca++ transporting, plasma membrane 1 (ATP2B1), transcript variant 2, mRNA.
	132	NM_004687	All miRNA predictions	4.34	hsa-miR-27a	Genome browser	Homo sapiens myotubularin related protein 4 (MTMR4), mRNA.
	133	NM_005012	All miRNA predictions	4.33	hsa-miR-27a	Genome browser	Homo sapiens receptor tyrosine kinase-like orphan receptor 1 (ROR1), mRNA.
	134	NM_206855	All miRNA predictions	4.33	hsa-miR-27a	Genome browser	Homo sapiens quaking homolog, KH domain RNA binding (mouse) (QKI), transcript variant 4, mRNA.
	135	NM_016083	All miRNA predictions	4.32	hsa-miR-27a	Genome browser	Homo sapiens cannabinoid receptor 1 (brain) (CNR1), transcript variant 1, mRNA.
	136	NM_005862	All miRNA predictions	4.32	hsa-miR-27a	Genome browser	Homo sapiens stromal antigen 1 (STAG1), mRNA.
	137	NM_022728	All miRNA predictions	4.31	hsa-miR-27a	Genome browser	Homo sapiens neurogenic differentiation 6 (NEUROD6), mRNA.
	138	NM_134264	All miRNA predictions	4.29	hsa-miR-27a	Genome browser	Homo sapiens WD repeat and SOCS box-containing 1 (WSB1), transcript variant 3, mRNA.
	139	NM_032482	All miRNA predictions	4.29	hsa-miR-27a	Genome browser	Homo sapiens DOT1-like, histone H3 methyltransferase (S. cerevisiae) (DOT1L), mRNA.
	140	NM_138711	All miRNA predictions	4.28	hsa-miR-27a	Genome browser	Homo sapiens peroxisome proliferative activated receptor, gamma (PPARG), transcript variant 3, mRNA.
	141	NM_014422	All miRNA predictions	4.28	hsa-miR-27a	Genome browser	Homo sapiens phosphatidylinositol (4,5) bisphosphate 5-phosphatase, A (PIB5PA), transcript variant 1, mRNA.
	142	NM_001002837	All miRNA predictions	4.28	hsa-miR-27a	Genome browser	Homo sapiens phosphatidylinositol (4,5) bisphosphate 5-phosphatase, A (PIB5PA), transcript variant 2, mRNA.
	143	NM_002634	All miRNA predictions	4.28	hsa-miR-27a	Genome browser	Homo sapiens prohibitin (PHB), mRNA.
	144	NM_138712	All miRNA predictions	4.28	hsa-miR-27a	Genome browser	Homo sapiens peroxisome proliferative activated receptor, gamma (PPARG), transcript variant 1, mRNA.
	145	NM_032329	All miRNA predictions	4.26	hsa-miR-27a	Genome browser	Homo sapiens inhibitor of growth family, member 5 (ING5), mRNA.
	146	NM_016572	All miRNA predictions	4.26	hsa-miR-27a	Genome browser	Homo sapiens ubiquitin specific protease 21 (USP21), transcript variant 2, mRNA.
	147	NM_012475	All miRNA predictions	4.26	hsa-miR-27a	Genome browser	Homo sapiens ubiquitin specific protease 21 (USP21), transcript variant 1, mRNA.
	148	NM_021103	All miRNA predictions	4.25	hsa-miR-27a	Genome browser	Homo sapiens thymosin, beta 10 (TMSB10), mRNA.
	149	NM_005037	All miRNA predictions	4.25	hsa-miR-27a	Genome browser	Homo sapiens peroxisome proliferative activated receptor, gamma (PPARG), transcript variant 4, mRNA.
	150	NM_015869	All miRNA predictions	4.25	hsa-miR-27a	Genome browser	Homo sapiens peroxisome proliferative activated receptor, gamma (PPARG), transcript variant 2, mRNA.
	151	NM_152264	All miRNA predictions	4.24	hsa-miR-27a	Genome browser	Homo sapiens solute carrier family 39 (zinc transporter), member 13 (SLC39A13), mRNA.
	152	NM_005767	All miRNA predictions	4.21	hsa-miR-27a	Genome browser	Homo sapiens purinergic receptor P2Y, G-protein coupled, 5 (P2RY5), mRNA.
	153	NM_152624	All miRNA predictions	4.2	hsa-miR-27a	Genome browser	Homo sapiens decapping enzyme hDcp2 (DCP2), mRNA.
	154	NM_001001323	All miRNA predictions	4.2	hsa-miR-27a	Genome browser	Homo sapiens ATPase, Ca++ transporting, plasma membrane 1 (ATP2B1), transcript variant 1, mRNA.
	155	NM_001661	All miRNA predictions	4.2	hsa-miR-27a	Genome browser	Homo sapiens ADP-ribosylation factor 4-like (ARF4L), mRNA.
	156	NM_031434	All miRNA predictions	4.19	hsa-miR-27a	Genome browser	Homo sapiens chromosome 7 open reading frame 21 (C7orf21), mRNA.
	157	NM_016147	All miRNA predictions	4.18	hsa-miR-27a	Genome browser	Homo sapiens protein phosphatase methylesterase-1 (PME-1), mRNA.
	158	NM_212464	All miRNA predictions	4.16	hsa-miR-27a	Genome browser	Homo sapiens calpain 3, (p94) (CAPN3), transcript variant 8, mRNA.
	159	NM_016548	All miRNA predictions	4.15	hsa-miR-27a	Genome browser	Homo sapiens golgi phosphoprotein 2 (GOLPH2), transcript variant 1, mRNA.
	160	NM_177937	All miRNA predictions	4.15	hsa-miR-27a	Genome browser	Homo sapiens golgi phosphoprotein 2 (GOLPH2), transcript variant 2, mRNA.
	161	NM_031443	All miRNA predictions	4.14	hsa-miR-27a	Genome browser	Homo sapiens cerebral cavernous malformation 2 (CCM2), mRNA.
	162	NM_012301	All miRNA predictions	4.11	hsa-miR-27a	Genome browser	Homo sapiens atrophin-1 interacting protein 1 (AIP1), mRNA.
	163	NM_002749	All miRNA predictions	4.1	hsa-miR-27a	Genome browser	Homo sapiens mitogen-activated protein kinase 7 (MAPK7), transcript variant 3, mRNA.
	164	NM_172128	All miRNA predictions	4.1	hsa-miR-27a	Genome browser	Homo sapiens calcium/calmodulin-dependent protein kinase (CaM kinase) II delta (CAMK2D), transcript variant 2, mRNA.
	165	NM_024935	All miRNA predictions	4.1	hsa-miR-27a	Genome browser	Homo sapiens KIAA1772 (KIAA1772), mRNA.
	166	NM_139032	All miRNA predictions	4.1	hsa-miR-27a	Genome browser	Homo sapiens mitogen-activated protein kinase 7 (MAPK7), transcript variant 2, mRNA.
	167	NM_139033	All miRNA predictions	4.09	hsa-miR-27a	Genome browser	Homo sapiens mitogen-activated protein kinase 7 (MAPK7), transcript variant 1, mRNA.
	168	NM_139034	All miRNA predictions	4.09	hsa-miR-27a	Genome browser	Homo sapiens mitogen-activated protein kinase 7 (MAPK7), transcript variant 4, mRNA.
	169	NM_021958	All miRNA predictions	4.09	hsa-miR-27a	Genome browser	Homo sapiens H2.0-like homeo box 1 (Drosophila) (HLX1), mRNA.
	170	NM_003378	All miRNA predictions	4.08	hsa-miR-27a	Genome browser	Homo sapiens VGF nerve growth factor inducible (VGF), mRNA.
	171	NM_172127	All miRNA predictions	4.08	hsa-miR-27a	Genome browser	Homo sapiens calcium/calmodulin-dependent protein kinase (CaM kinase) II delta (CAMK2D), transcript variant 1, mRNA.
	172	NM_006324	All miRNA predictions	4.07	hsa-miR-27a	Genome browser	Homo sapiens craniofacial development protein 1 (CFDP1), mRNA.
	173	NM_022903	All miRNA predictions	4.06	hsa-miR-27a	Genome browser	Homo sapiens hypothetical protein FLJ12800 (FLJ12800), mRNA.
	174	NM_030781	All miRNA predictions	4.05	hsa-miR-27a	Genome browser	Homo sapiens collectin sub-family member 12 (COLEC12), transcript variant II, mRNA.
	175	NM_007218	All miRNA predictions	4.05	hsa-miR-27a	Genome browser	Homo sapiens ring finger protein 139 (RNF139), mRNA.
	176	NM_004788	All miRNA predictions	4.05	hsa-miR-27a	Genome browser	Homo sapiens ubiquitination factor E4A (UFD2 homolog, yeast) (UBE4A), mRNA.
	177	NM_194285	All miRNA predictions	4.03	hsa-miR-27a	Genome browser	Homo sapiens hypothetical protein FLJ39441 (FLJ39441), mRNA.
	178	NM_014586	All miRNA predictions	4.02	hsa-miR-27a	Genome browser	Homo sapiens hormonally upregulated Neu-associated kinase (HUNK), mRNA.
	179	NM_007174	All miRNA predictions	4.01	hsa-miR-27a	Genome browser	Homo sapiens citron (rho-interacting, serine/threonine kinase 21) (CIT), mRNA.
	180	NM_002720	All miRNA predictions	4	hsa-miR-27a	Genome browser	Homo sapiens protein phosphatase 4 (formerly X), catalytic subunit (PPP4C), mRNA.
	181	NM_020676	All miRNA predictions	4	hsa-miR-27a	Genome browser	Homo sapiens abhydrolase domain containing 6 (ABHD6), mRNA.
	182	NM_005764	All miRNA predictions	3.99	hsa-miR-27a	Genome browser	Homo sapiens membrane-associated protein 17 (MAP17), mRNA.
	183	NM_016544	All miRNA predictions	3.99	hsa-miR-27a	Genome browser	Homo sapiens Ras-associated protein Rap1 (RBJ), mRNA.
	184	NM_173039	All miRNA predictions	3.98	hsa-miR-27a	Genome browser	Homo sapiens aquaporin 11 (AQP11), mRNA.
	185	NM_025191	All miRNA predictions	3.98	hsa-miR-27a	Genome browser	Homo sapiens chromosome 1 open reading frame 22 (C1orf22), mRNA.
	186	NM_006362	All miRNA predictions	3.97	hsa-miR-27a	Genome browser	Homo sapiens nuclear RNA export factor 1 (NXF1), mRNA.
	187	NM_170600	All miRNA predictions	3.96	hsa-miR-27a	Genome browser	Homo sapiens SH2 domain containing 3C (SH2D3C), mRNA.
	188	NM_152600	All miRNA predictions	3.95	hsa-miR-27a	Genome browser	Homo sapiens zinc finger protein 579 (ZNF579), mRNA.
	189	NM_024581	All miRNA predictions	3.94	hsa-miR-27a	Genome browser	Homo sapiens chromosome 6 open reading frame 60 (C6orf60), mRNA.
	190	NM_018945	All miRNA predictions	3.94	hsa-miR-27a	Genome browser	Homo sapiens phosphodiesterase 7B (PDE7B), mRNA.
	191	NM_175931	All miRNA predictions	3.91	hsa-miR-27a	Genome browser	Homo sapiens core-binding factor, runt domain, alpha subunit 2; translocated to, 3 (CBFA2T3), transcript variant 2, mRNA.
	192	NM_005187	All miRNA predictions	3.91	hsa-miR-27a	Genome browser	Homo sapiens core-binding factor, runt domain, alpha subunit 2; translocated to, 3 (CBFA2T3), transcript variant 1, mRNA.
	193	NM_015928	All miRNA predictions	3.9	hsa-miR-27a	Genome browser	Homo sapiens androgen-induced proliferation inhibitor (APRIN), mRNA.
	194	NM_032430	All miRNA predictions	3.9	hsa-miR-27a	Genome browser	Homo sapiens KIAA1811 protein (KIAA1811), mRNA.
	195	NM_032780	All miRNA predictions	3.89	hsa-miR-27a	Genome browser	Homo sapiens transmembrane protein 25 (TMEM25), mRNA.
	196	NM_019057	All miRNA predictions	3.88	hsa-miR-27a	Genome browser	Homo sapiens hypothetical protein FLJ10404 (FLJ10404), mRNA.
	197	NM_004592	All miRNA predictions	3.88	hsa-miR-27a	Genome browser	Homo sapiens splicing factor, arginine/serine-rich 8 (suppressor-of-white-apricot homolog, Drosophila) (SFRS8), transcript variant 2A, mRNA.
	198	NM_004636	All miRNA predictions	3.87	hsa-miR-27a	Genome browser	Homo sapiens sema domain, immunoglobulin domain (Ig), short basic domain, secreted, (semaphorin) 3B (SEMA3B), transcript variant 1, mRNA.
	199	NM_032980	All miRNA predictions	3.87	hsa-miR-27a	Genome browser	Homo sapiens dystrobrevin, alpha (DTNA), transcript variant 6, mRNA.
	200	NM_032975	All miRNA predictions	3.87	hsa-miR-27a	Genome browser	Homo sapiens dystrobrevin, alpha (DTNA), transcript variant 2, mRNA.
	201	NM_001390	All miRNA predictions	3.87	hsa-miR-27a	Genome browser	Homo sapiens dystrobrevin, alpha (DTNA), transcript variant 1, mRNA.
	202	NM_016125	All miRNA predictions	3.85	hsa-miR-27a	Genome browser	Homo sapiens PTD016 protein (LOC51136), mRNA.
	203	NM_002998	All miRNA predictions	3.84	hsa-miR-27a	Genome browser	Homo sapiens syndecan 2 (heparan sulfate proteoglycan 1, cell surface-associated, fibroglycan) (SDC2), mRNA.
	204	NM_001795	All miRNA predictions	3.84	hsa-miR-27a	Genome browser	Homo sapiens cadherin 5, type 2, VE-cadherin (vascular epithelium) (CDH5), mRNA.
	205	NM_177983	All miRNA predictions	3.84	hsa-miR-27a	Genome browser	Homo sapiens protein phosphatase 1G (formerly 2C), magnesium-dependent, gamma isoform (PPM1G), transcript variant 1, mRNA.
	206	NM_002707	All miRNA predictions	3.84	hsa-miR-27a	Genome browser	Homo sapiens protein phosphatase 1G (formerly 2C), magnesium-dependent, gamma isoform (PPM1G), transcript variant 2, mRNA.
	207	NM_020956	All miRNA predictions	3.83	hsa-miR-27a	Genome browser	Homo sapiens periaxin (PRX), mRNA.
	208	NM_012302	All miRNA predictions	3.82	hsa-miR-27a	Genome browser	Homo sapiens latrophilin 2 (LPHN2), mRNA.
	209	NM_003993	All miRNA predictions	3.81	hsa-miR-27a	Genome browser	Homo sapiens CDC-like kinase 2 (CLK2), transcript variant 1, mRNA.
	210	NM_002710	All miRNA predictions	3.8	hsa-miR-27a	Genome browser	Homo sapiens protein phosphatase 1, catalytic subunit, gamma isoform (PPP1CC), mRNA.
	211	NM_001005408	All miRNA predictions	3.79	hsa-miR-27a	Genome browser	Homo sapiens KIAA1787 protein (KIAA1787), transcript variant 2, mRNA.
	212	NM_003498	All miRNA predictions	3.79	hsa-miR-27a	Genome browser	Homo sapiens stannin (SNN), mRNA.
	213	NM_032442	All miRNA predictions	3.79	hsa-miR-27a	Genome browser	Homo sapiens KIAA1787 protein (KIAA1787), transcript variant 1, mRNA.
	214	NM_198504	All miRNA predictions	3.78	hsa-miR-27a	Genome browser	Homo sapiens progestin and adipoQ receptor family member IX (PAQR9), mRNA.
	215	NM_014141	All miRNA predictions	3.77	hsa-miR-27a	Genome browser	Homo sapiens contactin associated protein-like 2 (CNTNAP2), mRNA.
	216	NM_018398	All miRNA predictions	3.77	hsa-miR-27a	Genome browser	Homo sapiens calcium channel, voltage-dependent, alpha 2/delta 3 subunit (CACNA2D3), mRNA.
	217	NM_014849	All miRNA predictions	3.76	hsa-miR-27a	Genome browser	Homo sapiens synaptic vesicle glycoprotein 2A (SV2A), mRNA.
	218	NM_148976	All miRNA predictions	3.75	hsa-miR-27a	Genome browser	Homo sapiens proteasome (prosome, macropain) subunit, alpha type, 1 (PSMA1), transcript variant 1, mRNA.
	219	NM_002786	All miRNA predictions	3.75	hsa-miR-27a	Genome browser	Homo sapiens proteasome (prosome, macropain) subunit, alpha type, 1 (PSMA1), transcript variant 2, mRNA.
	220	NM_178126	All miRNA predictions	3.75	hsa-miR-27a	Genome browser	Homo sapiens hypothetical protein LOC162427 (LOC162427), mRNA.
	221	NM_005729	All miRNA predictions	3.75	hsa-miR-27a	Genome browser	Homo sapiens peptidylprolyl isomerase F (cyclophilin F) (PPIF), nuclear gene encoding mitochondrial protein, mRNA.
	222	NM_005178	All miRNA predictions	3.75	hsa-miR-27a	Genome browser	Homo sapiens B-cell CLL/lymphoma 3 (BCL3), mRNA.
	223	NM_004296	All miRNA predictions	3.74	hsa-miR-27a	Genome browser	Homo sapiens regulator of G-protein signalling 6 (RGS6), mRNA.
	224	NM_021978	All miRNA predictions	3.74	hsa-miR-27a	Genome browser	Homo sapiens suppression of tumorigenicity 14 (colon carcinoma, matriptase, epithin) (ST14), mRNA.
	225	NM_013260	All miRNA predictions	3.74	hsa-miR-27a	Genome browser	Homo sapiens transcriptional regulator protein (HCNGP), mRNA.
	226	NM_000110	All miRNA predictions	3.73	hsa-miR-27a	Genome browser	Homo sapiens dihydropyrimidine dehydrogenase (DPYD), mRNA.
	227	NM_153616	All miRNA predictions	3.72	hsa-miR-27a	Genome browser	Homo sapiens sema domain, transmembrane domain (TM), and cytoplasmic domain, (semaphorin) 6D (SEMA6D), transcript variant 2, mRNA.
	228	NM_153618	All miRNA predictions	3.72	hsa-miR-27a	Genome browser	Homo sapiens sema domain, transmembrane domain (TM), and cytoplasmic domain, (semaphorin) 6D (SEMA6D), transcript variant 4, mRNA.
	229	NM_020858	All miRNA predictions	3.72	hsa-miR-27a	Genome browser	Homo sapiens sema domain, transmembrane domain (TM), and cytoplasmic domain, (semaphorin) 6D (SEMA6D), transcript variant 1, mRNA.
	230	NM_153617	All miRNA predictions	3.72	hsa-miR-27a	Genome browser	Homo sapiens sema domain, transmembrane domain (TM), and cytoplasmic domain, (semaphorin) 6D (SEMA6D), transcript variant 3, mRNA.
	231	NM_022062	All miRNA predictions	3.71	hsa-miR-27a	Genome browser	Homo sapiens PBX/knotted 1 homeobox 2 (PKNOX2), mRNA.
	232	NM_002267	All miRNA predictions	3.71	hsa-miR-27a	Genome browser	Homo sapiens karyopherin alpha 3 (importin alpha 4) (KPNA3), mRNA.
	233	NM_003943	All miRNA predictions	3.7	hsa-miR-27a	Genome browser	Homo sapiens genethonin 1 (GENX-3414), mRNA.
	234	NM_003605	All miRNA predictions	3.7	hsa-miR-27a	Genome browser	Homo sapiens O-linked N-acetylglucosamine (GlcNAc) transferase (UDP-N-acetylglucosamine:polypeptide-N-acetylglucosaminyl transferase) (OGT), transcript variant 3, mRNA.
	235	NM_005586	All miRNA predictions	3.7	hsa-miR-27a	Genome browser	Homo sapiens MyoD family inhibitor (MDFI), mRNA.
	236	NM_057161	All miRNA predictions	3.7	hsa-miR-27a	Genome browser	Homo sapiens kelch domain containing 3 (KLHDC3), mRNA.
	237	NM_014615	All miRNA predictions	3.69	hsa-miR-27a	Genome browser	Homo sapiens KIAA0182 protein (KIAA0182), mRNA.
	238	NM_015336	All miRNA predictions	3.68	hsa-miR-27a	Genome browser	Homo sapiens zinc finger, DHHC domain containing 17 (ZDHHC17), mRNA.
	239	NM_002094	All miRNA predictions	3.68	hsa-miR-27a	Genome browser	Homo sapiens G1 to S phase transition 1 (GSPT1), mRNA.
	240	NM_134428	All miRNA predictions	3.67	hsa-miR-27a	Genome browser	Homo sapiens regulatory factor X, 3 (influences HLA class II expression) (RFX3), transcript variant 2, mRNA.
	241	NM_018064	All miRNA predictions	3.66	hsa-miR-27a	Genome browser	Homo sapiens chromosome 6 open reading frame 166 (C6orf166), mRNA.
	242	NM_006653	All miRNA predictions	3.66	hsa-miR-27a	Genome browser	Homo sapiens fibroblast growth factor receptor substrate 3 (FRS3), mRNA.
	243	NM_173694	All miRNA predictions	3.65	hsa-miR-27a	Genome browser	Homo sapiens ATPase, Class VI, type 11C (ATP11C), mRNA.
	244	NM_002951	All miRNA predictions	3.65	hsa-miR-27a	Genome browser	Homo sapiens ribophorin II (RPN2), mRNA.
	245	NM_018046	All miRNA predictions	3.65	hsa-miR-27a	Genome browser	Homo sapiens angiogenic factor VG5Q (VG5Q), mRNA.
	246	NM_006796	All miRNA predictions	3.65	hsa-miR-27a	Genome browser	Homo sapiens AFG3 ATPase family gene 3-like 2 (yeast) (AFG3L2), nuclear gene encoding mitochondrial protein, mRNA.
	247	NM_015008	All miRNA predictions	3.62	hsa-miR-27a	Genome browser	Homo sapiens KIAA0779 protein (KIAA0779), mRNA.
	248	NM_175061	All miRNA predictions	3.62	hsa-miR-27a	Genome browser	Homo sapiens juxtaposed with another zinc finger gene 1 (JAZF1), mRNA.
	249	NM_015981	All miRNA predictions	3.61	hsa-miR-27a	Genome browser	Homo sapiens calcium/calmodulin-dependent protein kinase (CaM kinase) II alpha (CAMK2A), transcript variant 1, mRNA.
	250	NM_002037	All miRNA predictions	3.61	hsa-miR-27a	Genome browser	Homo sapiens FYN oncogene related to SRC, FGR, YES (FYN), transcript variant 1, mRNA.
	251	NM_003377	All miRNA predictions	3.61	hsa-miR-27a	Genome browser	Homo sapiens vascular endothelial growth factor B (VEGFB), mRNA.
	252	NM_171825	All miRNA predictions	3.61	hsa-miR-27a	Genome browser	Homo sapiens calcium/calmodulin-dependent protein kinase (CaM kinase) II alpha (CAMK2A), transcript variant 2, mRNA.
	253	NM_153048	All miRNA predictions	3.61	hsa-miR-27a	Genome browser	Homo sapiens FYN oncogene related to SRC, FGR, YES (FYN), transcript variant 3, mRNA.
	254	NM_153047	All miRNA predictions	3.61	hsa-miR-27a	Genome browser	Homo sapiens FYN oncogene related to SRC, FGR, YES (FYN), transcript variant 2, mRNA.
	255	NM_003286	All miRNA predictions	3.6	hsa-miR-27a	Genome browser	Homo sapiens topoisomerase (DNA) I (TOP1), mRNA.
	256	NM_000522	All miRNA predictions	3.59	hsa-miR-27a	Genome browser	Homo sapiens homeo box A13 (HOXA13), mRNA.
	257	NM_022781	All miRNA predictions	3.58	hsa-miR-27a	Genome browser	Homo sapiens ring finger protein 38 (RNF38), transcript variant 1, mRNA.
	258	NM_194332	All miRNA predictions	3.58	hsa-miR-27a	Genome browser	Homo sapiens ring finger protein 38 (RNF38), transcript variant 6, mRNA.
	259	NM_194331	All miRNA predictions	3.58	hsa-miR-27a	Genome browser	Homo sapiens ring finger protein 38 (RNF38), transcript variant 4, mRNA.
	260	NM_194330	All miRNA predictions	3.58	hsa-miR-27a	Genome browser	Homo sapiens ring finger protein 38 (RNF38), transcript variant 5, mRNA.
	261	NM_194328	All miRNA predictions	3.58	hsa-miR-27a	Genome browser	Homo sapiens ring finger protein 38 (RNF38), transcript variant 2, mRNA.
	262	NM_194329	All miRNA predictions	3.58	hsa-miR-27a	Genome browser	Homo sapiens ring finger protein 38 (RNF38), transcript variant 3, mRNA.
	263	NM_015101	All miRNA predictions	3.58	hsa-miR-27a	Genome browser	Homo sapiens glycosyltransferase 25 domain containing 2 (GLT25D2), mRNA.
	264	NM_001754	All miRNA predictions	3.57	hsa-miR-27a	Genome browser	Homo sapiens runt-related transcription factor 1 (acute myeloid leukemia 1; aml1 oncogene) (RUNX1), transcript variant 1, mRNA.
	265	NM_001001890	All miRNA predictions	3.57	hsa-miR-27a	Genome browser	Homo sapiens runt-related transcription factor 1 (acute myeloid leukemia 1; aml1 oncogene) (RUNX1), transcript variant 2, mRNA.
	266	NM_013236	All miRNA predictions	3.57	hsa-miR-27a	Genome browser	Homo sapiens ataxin 10 (ATXN10), mRNA.
	267	NM_006164	All miRNA predictions	3.56	hsa-miR-27a	Genome browser	Homo sapiens nuclear factor (erythroid-derived 2)-like 2 (NFE2L2), mRNA.
	268	NM_002106	All miRNA predictions	3.56	hsa-miR-27a	Genome browser	Homo sapiens H2A histone family, member Z (H2AFZ), mRNA.
	269	NM_003027	All miRNA predictions	3.56	hsa-miR-27a	Genome browser	Homo sapiens SH3-domain GRB2-like 3 (SH3GL3), mRNA.
	270	NM_031215	All miRNA predictions	3.56	hsa-miR-27a	Genome browser	Homo sapiens Cdk5 and Abl enzyme substrate 2 (CABLES2), mRNA.
	271	NM_194435	All miRNA predictions	3.55	hsa-miR-27a	Genome browser	Homo sapiens vasoactive intestinal peptide (VIP), transcript variant 2, mRNA.
	272	NM_003381	All miRNA predictions	3.55	hsa-miR-27a	Genome browser	Homo sapiens vasoactive intestinal peptide (VIP), transcript variant 1, mRNA.
	273	NM_005182	All miRNA predictions	3.54	hsa-miR-27a	Genome browser	Homo sapiens carbonic anhydrase VII (CA7), mRNA.
	274	NM_000555	All miRNA predictions	3.53	hsa-miR-27a	Genome browser	Homo sapiens doublecortex; lissencephaly, X-linked (doublecortin) (DCX), transcript variant 1, mRNA.
	275	NM_178151	All miRNA predictions	3.53	hsa-miR-27a	Genome browser	Homo sapiens doublecortex; lissencephaly, X-linked (doublecortin) (DCX), transcript variant 4, mRNA.
	276	NM_178153	All miRNA predictions	3.53	hsa-miR-27a	Genome browser	Homo sapiens doublecortex; lissencephaly, X-linked (doublecortin) (DCX), transcript variant 3, mRNA.
	277	NM_178152	All miRNA predictions	3.53	hsa-miR-27a	Genome browser	Homo sapiens doublecortex; lissencephaly, X-linked (doublecortin) (DCX), transcript variant 2, mRNA.
	278	NM_153757	All miRNA predictions	3.52	hsa-miR-27a	Genome browser	Homo sapiens nucleosome assembly protein 1-like 5 (NAP1L5), mRNA.
	279	NM_003146	All miRNA predictions	3.52	hsa-miR-27a	Genome browser	Homo sapiens structure specific recognition protein 1 (SSRP1), mRNA.
	280	NM_032793	All miRNA predictions	3.51	hsa-miR-27a	Genome browser	Homo sapiens hypothetical protein FLJ14490 (FLJ14490), mRNA.
	281	NM_005234	All miRNA predictions	3.51	hsa-miR-27a	Genome browser	Homo sapiens nuclear receptor subfamily 2, group F, member 6 (NR2F6), mRNA.
	282	NM_025140	All miRNA predictions	3.5	hsa-miR-27a	Genome browser	Homo sapiens limkain beta 2 (FLJ22471), mRNA.
	283	NM_033025	All miRNA predictions	3.5	hsa-miR-27a	Genome browser	Homo sapiens hypothetical protein FLJ13511 (7h3), mRNA.
	284	NM_002829	All miRNA predictions	3.49	hsa-miR-27a	Genome browser	Homo sapiens protein tyrosine phosphatase, non-receptor type 3 (PTPN3), mRNA.
	285	NM_015093	All miRNA predictions	3.49	hsa-miR-27a	Genome browser	Homo sapiens mitogen-activated protein kinase kinase kinase 7 interacting protein 2 (MAP3K7IP2), transcript variant 1, mRNA.
	286	NM_003994	All miRNA predictions	3.48	hsa-miR-27a	Genome browser	Homo sapiens KIT ligand (KITLG), transcript variant a, mRNA.
	287	NM_000899	All miRNA predictions	3.48	hsa-miR-27a	Genome browser	Homo sapiens KIT ligand (KITLG), transcript variant b, mRNA.
	288	NM_002507	All miRNA predictions	3.47	hsa-miR-27a	Genome browser	Homo sapiens nerve growth factor receptor (TNFR superfamily, member 16) (NGFR), mRNA.
	289	NM_024522	All miRNA predictions	3.46	hsa-miR-27a	Genome browser	Homo sapiens hypothetical protein FLJ12650 (FLJ12650), mRNA.
	290	NM_018287	All miRNA predictions	3.46	hsa-miR-27a	Genome browser	Homo sapiens Rho GTPase activating protein 12 (ARHGAP12), mRNA.
	291	NM_205768	All miRNA predictions	3.45	hsa-miR-27a	Genome browser	Homo sapiens zinc finger protein 238 (ZNF238), transcript variant 1, mRNA.
	292	NM_006352	All miRNA predictions	3.45	hsa-miR-27a	Genome browser	Homo sapiens zinc finger protein 238 (ZNF238), transcript variant 2, mRNA.
	293	NM_014947	All miRNA predictions	3.44	hsa-miR-27a	Genome browser	Homo sapiens forkhead box J3 (FOXJ3), mRNA.
	294	NM_004761	All miRNA predictions	3.44	hsa-miR-27a	Genome browser	Homo sapiens ral guanine nucleotide dissociation stimulator-like 2 (RGL2), mRNA.
	295	NM_152335	All miRNA predictions	3.44	hsa-miR-27a	Genome browser	Homo sapiens chromosome 15 open reading frame 27 (C15orf27), mRNA.
	296	NM_022780	All miRNA predictions	3.44	hsa-miR-27a	Genome browser	Homo sapiens hypothetical protein FLJ13910 (FLJ13910), mRNA.
	297	NM_015481	All miRNA predictions	3.43	hsa-miR-27a	Genome browser	Homo sapiens zinc finger protein 385 (ZNF385), mRNA.
	298	NM_000208	All miRNA predictions	3.43	hsa-miR-27a	Genome browser	Homo sapiens insulin receptor (INSR), mRNA.
	299	NM_000104	All miRNA predictions	3.42	hsa-miR-27a	Genome browser	Homo sapiens cytochrome P450, family 1, subfamily B, polypeptide 1 (CYP1B1), mRNA.
	300	NM_133455	All miRNA predictions	3.41	hsa-miR-27a	Genome browser	Homo sapiens EMI domain containing 1 (EMID1), mRNA.
	301	NM_005662	All miRNA predictions	3.4	hsa-miR-27a	Genome browser	Homo sapiens voltage-dependent anion channel 3 (VDAC3), mRNA.
	302	NM_022138	All miRNA predictions	3.4	hsa-miR-27a	Genome browser	Homo sapiens SPARC related modular calcium binding 2 (SMOC2), mRNA.
	303	NM_000610	All miRNA predictions	3.4	hsa-miR-27a	Genome browser	Homo sapiens CD44 antigen (homing function and Indian blood group system) (CD44), transcript variant 1, mRNA.
	304	NM_001001391	All miRNA predictions	3.4	hsa-miR-27a	Genome browser	Homo sapiens CD44 antigen (homing function and Indian blood group system) (CD44), transcript variant 4, mRNA.
	305	NM_001001389	All miRNA predictions	3.4	hsa-miR-27a	Genome browser	Homo sapiens CD44 antigen (homing function and Indian blood group system) (CD44), transcript variant 2, mRNA.
	306	NM_003164	All miRNA predictions	3.4	hsa-miR-27a	Genome browser	Homo sapiens syntaxin 5A (STX5A), mRNA.
	307	NM_001001390	All miRNA predictions	3.4	hsa-miR-27a	Genome browser	Homo sapiens CD44 antigen (homing function and Indian blood group system) (CD44), transcript variant 3, mRNA.
	308	NM_019102	All miRNA predictions	3.39	hsa-miR-27a	Genome browser	Homo sapiens homeo box A5 (HOXA5), mRNA.
	309	NM_017423	All miRNA predictions	3.39	hsa-miR-27a	Genome browser	Homo sapiens UDP-N-acetyl-alpha-D-galactosamine:polypeptide N-acetylgalactosaminyltransferase 7 (GalNAc-T7) (GALNT7), mRNA.
	310	NM_023076	All miRNA predictions	3.38	hsa-miR-27a	Genome browser	Homo sapiens chromosome 16 open reading frame 28 (C16orf28), mRNA.
	311	NM_004229	All miRNA predictions	3.38	hsa-miR-27a	Genome browser	Homo sapiens cofactor required for Sp1 transcriptional activation, subunit 2, 150kDa (CRSP2), mRNA.
	312	NM_000757	All miRNA predictions	3.37	hsa-miR-27a	Genome browser	Homo sapiens colony stimulating factor 1 (macrophage) (CSF1), transcript variant 1, mRNA.
	313	NM_172211	All miRNA predictions	3.37	hsa-miR-27a	Genome browser	Homo sapiens colony stimulating factor 1 (macrophage) (CSF1), transcript variant 3, mRNA.
	314	NM_015438	All miRNA predictions	3.36	hsa-miR-27a	Genome browser	Homo sapiens HOM-TES-103 tumor antigen-like (HOM-TES-103), transcript variant 1, mRNA.
	315	NM_152510	All miRNA predictions	3.36	hsa-miR-27a	Genome browser	Homo sapiens hypothetical protein MGC26710 (MGC26710), mRNA.
	316	NM_001001392	All miRNA predictions	3.35	hsa-miR-27a	Genome browser	Homo sapiens CD44 antigen (homing function and Indian blood group system) (CD44), transcript variant 5, mRNA.
	317	NM_004422	All miRNA predictions	3.33	hsa-miR-27a	Genome browser	Homo sapiens dishevelled, dsh homolog 2 (Drosophila) (DVL2), mRNA.
	318	NM_001957	All miRNA predictions	3.32	hsa-miR-27a	Genome browser	Homo sapiens endothelin receptor type A (EDNRA), mRNA.
	319	NM_006732	All miRNA predictions	3.31	hsa-miR-27a	Genome browser	Homo sapiens FBJ murine osteosarcoma viral oncogene homolog B (FOSB), mRNA.
	320	NM_001263	All miRNA predictions	3.31	hsa-miR-27a	Genome browser	Homo sapiens CDP-diacylglycerol synthase (phosphatidate cytidylyltransferase) 1 (CDS1), mRNA.
	321	NM_013322	All miRNA predictions	3.3	hsa-miR-27a	Genome browser	Homo sapiens sorting nexin 10 (SNX10), mRNA.
	322	NM_005180	All miRNA predictions	3.3	hsa-miR-27a	Genome browser	Homo sapiens B lymphoma Mo-MLV insertion region (mouse) (BMI1), mRNA.
	323	NM_033027	All miRNA predictions	3.3	hsa-miR-27a	Genome browser	Homo sapiens AXIN1 up-regulated 1 (AXUD1), mRNA.
	324	NM_019606	All miRNA predictions	3.3	hsa-miR-27a	Genome browser	Homo sapiens hypothetical protein FLJ20257 (FLJ20257), mRNA.
	325	NM_005502	All miRNA predictions	3.29	hsa-miR-27a	Genome browser	Homo sapiens ATP-binding cassette, sub-family A (ABC1), member 1 (ABCA1), mRNA.
	326	NM_001178	All miRNA predictions	3.29	hsa-miR-27a	Genome browser	Homo sapiens aryl hydrocarbon receptor nuclear translocator-like (ARNTL), mRNA.
	327	NM_018553	All miRNA predictions	3.29	hsa-miR-27a	Genome browser	Homo sapiens ELG protein (HSA277841), mRNA.
	328	NM_005045	All miRNA predictions	3.28	hsa-miR-27a	Genome browser	Homo sapiens reelin (RELN), transcript variant 1, mRNA.
	329	NM_018387	All miRNA predictions	3.28	hsa-miR-27a	Genome browser	Homo sapiens spermatid perinuclear RNA binding protein (STRBP), mRNA.
	330	NM_005094	All miRNA predictions	3.28	hsa-miR-27a	Genome browser	Homo sapiens solute carrier family 27 (fatty acid transporter), member 4 (SLC27A4), mRNA.
	331	NM_173054	All miRNA predictions	3.28	hsa-miR-27a	Genome browser	Homo sapiens reelin (RELN), transcript variant 2, mRNA.
	332	NM_212539	All miRNA predictions	3.27	hsa-miR-27a	Genome browser	Homo sapiens protein kinase C, delta (PRKCD), transcript variant 2, mRNA.
	333	NM_178835	All miRNA predictions	3.27	hsa-miR-27a	Genome browser	Homo sapiens hypothetical protein LOC152485 (LOC152485), mRNA.
	334	NM_006254	All miRNA predictions	3.27	hsa-miR-27a	Genome browser	Homo sapiens protein kinase C, delta (PRKCD), transcript variant 1, mRNA.
	335	NM_031922	All miRNA predictions	3.26	hsa-miR-27a	Genome browser	Homo sapiens RALBP1 associated Eps domain containing 1 (REPS1), mRNA.
	336	NM_001315	All miRNA predictions	3.25	hsa-miR-27a	Genome browser	Homo sapiens mitogen-activated protein kinase 14 (MAPK14), transcript variant 1, mRNA.
	337	NM_139012	All miRNA predictions	3.25	hsa-miR-27a	Genome browser	Homo sapiens mitogen-activated protein kinase 14 (MAPK14), transcript variant 2, mRNA.
	338	NM_198563	All miRNA predictions	3.24	hsa-miR-27a	Genome browser	Homo sapiens Similar to RIKEN cDNA 1810038N08 gene (MGC52022), mRNA.
	339	NM_014154	All miRNA predictions	3.22	hsa-miR-27a	Genome browser	Homo sapiens armadillo repeat containing 8 (ARMC8), mRNA.
	340	NM_213654	All miRNA predictions	3.22	hsa-miR-27a	Genome browser	Homo sapiens armadillo repeat containing 8 (ARMC8), mRNA.
	341	NM_016333	All miRNA predictions	3.22	hsa-miR-27a	Genome browser	Homo sapiens serine/arginine repetitive matrix 2 (SRRM2), mRNA.
	342	NM_005057	All miRNA predictions	3.22	hsa-miR-27a	Genome browser	Homo sapiens retinoblastoma binding protein 5 (RBBP5), mRNA.
	343	NM_001001933	All miRNA predictions	3.21	hsa-miR-27a	Genome browser	Homo sapiens LIM homeobox 8 (LHX8), mRNA.
	344	NM_030958	All miRNA predictions	3.21	hsa-miR-27a	Genome browser	Homo sapiens solute carrier organic anion transporter family, member 5A1 (SLCO5A1), mRNA.
	345	NM_001884	All miRNA predictions	3.2	hsa-miR-27a	Genome browser	Homo sapiens hyaluronan and proteoglycan link protein 1 (HAPLN1), mRNA.
	346	NM_003800	All miRNA predictions	3.2	hsa-miR-27a	Genome browser	Homo sapiens RNA guanylyltransferase and 5'-phosphatase (RNGTT), mRNA.
	347	NM_139014	All miRNA predictions	3.19	hsa-miR-27a	Genome browser	Homo sapiens mitogen-activated protein kinase 14 (MAPK14), transcript variant 4, mRNA.
	348	NM_015509	All miRNA predictions	3.18	hsa-miR-27a	Genome browser	Homo sapiens DKFZP566B183 protein (DKFZP566B183), mRNA.
	349	NM_145178	All miRNA predictions	3.17	hsa-miR-27a	Genome browser	Homo sapiens atonal homolog 7 (Drosophila) (ATOH7), mRNA.
	350	NM_004267	All miRNA predictions	3.15	hsa-miR-27a	Genome browser	Homo sapiens carbohydrate (N-acetylglucosamine-6-O) sulfotransferase 2 (CHST2), mRNA.
	351	NM_033632	All miRNA predictions	3.15	hsa-miR-27a	Genome browser	Homo sapiens F-box and WD-40 domain protein 7 (archipelago homolog, Drosophila) (FBXW7), transcript variant 1, mRNA.
	352	NM_018315	All miRNA predictions	3.15	hsa-miR-27a	Genome browser	Homo sapiens F-box and WD-40 domain protein 7 (archipelago homolog, Drosophila) (FBXW7), transcript variant 2, mRNA.
	353	NM_001829	All miRNA predictions	3.14	hsa-miR-27a	Genome browser	Homo sapiens chloride channel 3 (CLCN3), transcript variant b, mRNA.
	354	NM_020477	All miRNA predictions	3.13	hsa-miR-27a	Genome browser	Homo sapiens ankyrin 1, erythrocytic (ANK1), transcript variant 2, mRNA.
	355	NM_020476	All miRNA predictions	3.13	hsa-miR-27a	Genome browser	Homo sapiens ankyrin 1, erythrocytic (ANK1), transcript variant 1, mRNA.
	356	NM_181723	All miRNA predictions	3.13	hsa-miR-27a	Genome browser	Homo sapiens EF hand domain family, member A2 (EFHA2), mRNA.
	357	NM_020475	All miRNA predictions	3.13	hsa-miR-27a	Genome browser	Homo sapiens ankyrin 1, erythrocytic (ANK1), transcript variant 4, mRNA.
	358	NM_020156	All miRNA predictions	3.12	hsa-miR-27a	Genome browser	Homo sapiens core 1 UDP-galactose:N-acetylgalactosamine-alpha-R beta 1,3-galactosyltransferase (C1GALT1), mRNA.
	359	NM_153619	All miRNA predictions	3.12	hsa-miR-27a	Genome browser	Homo sapiens sema domain, transmembrane domain (TM), and cytoplasmic domain, (semaphorin) 6D (SEMA6D), transcript variant 5, mRNA.
	360	NM_000037	All miRNA predictions	3.12	hsa-miR-27a	Genome browser	Homo sapiens ankyrin 1, erythrocytic (ANK1), transcript variant 3, mRNA.
	361	NM_022566	All miRNA predictions	3.12	hsa-miR-27a	Genome browser	Homo sapiens mesoderm development candidate 1 (MESDC1), mRNA.
	362	NM_203444	All miRNA predictions	3.1	hsa-miR-27a	Genome browser	Homo sapiens ATP-binding cassette, sub-family B (MDR/TAP), member 9 (ABCB9), transcript variant 4, mRNA.
	363	NM_018243	All miRNA predictions	3.1	hsa-miR-27a	Genome browser	Homo sapiens septin 11 (SEPT11), mRNA.
	364	NM_019625	All miRNA predictions	3.09	hsa-miR-27a	Genome browser	Homo sapiens ATP-binding cassette, sub-family B (MDR/TAP), member 9 (ABCB9), transcript variant 1, mRNA.
	365	NM_019624	All miRNA predictions	3.09	hsa-miR-27a	Genome browser	Homo sapiens ATP-binding cassette, sub-family B (MDR/TAP), member 9 (ABCB9), transcript variant 2, mRNA.
	366	NM_017994	All miRNA predictions	3.09	hsa-miR-27a	Genome browser	Homo sapiens hypothetical protein FLJ10099 (FLJ10099), mRNA.
	367	NM_018433	All miRNA predictions	3.09	hsa-miR-27a	Genome browser	Homo sapiens jumonji domain containing 1A (JMJD1A), mRNA.
	368	NM_012333	All miRNA predictions	3.09	hsa-miR-27a	Genome browser	Homo sapiens c-myc binding protein (MYCBP), mRNA.
	369	NM_080867	All miRNA predictions	3.08	hsa-miR-27a	Genome browser	Homo sapiens suppressor of cytokine signaling 4 (SOCS4), transcript variant 2, mRNA.
	370	NM_004438	All miRNA predictions	3.08	hsa-miR-27a	Genome browser	Homo sapiens EPH receptor A4 (EPHA4), mRNA.
	371	NM_006154	All miRNA predictions	3.08	hsa-miR-27a	Genome browser	Homo sapiens neural precursor cell expressed, developmentally down-regulated 4 (NEDD4), mRNA.
	372	NM_030806	All miRNA predictions	3.08	hsa-miR-27a	Genome browser	Homo sapiens chromosome 1 open reading frame 21 (C1orf21), mRNA.
	373	NM_004449	All miRNA predictions	3.08	hsa-miR-27a	Genome browser	Homo sapiens v-ets erythroblastosis virus E26 oncogene like (avian) (ERG), transcript variant 2, mRNA.
	374	NM_198400	All miRNA predictions	3.08	hsa-miR-27a	Genome browser	Homo sapiens neural precursor cell expressed, developmentally down-regulated 4 (NEDD4), mRNA.
	375	NM_182918	All miRNA predictions	3.08	hsa-miR-27a	Genome browser	Homo sapiens v-ets erythroblastosis virus E26 oncogene like (avian) (ERG), transcript variant 1, mRNA.
	376	NM_199421	All miRNA predictions	3.08	hsa-miR-27a	Genome browser	Homo sapiens suppressor of cytokine signaling 4 (SOCS4), transcript variant 1, mRNA.
	377	NM_020860	All miRNA predictions	3.07	hsa-miR-27a	Genome browser	Homo sapiens stromal interaction molecule 2 (STIM2), mRNA.
	378	NM_032505	All miRNA predictions	3.07	hsa-miR-27a	Genome browser	Homo sapiens T-cell activation kelch repeat protein (TA-KRP), mRNA.
	379	NM_153693	All miRNA predictions	3.06	hsa-miR-27a	Genome browser	Homo sapiens homeo box C6 (HOXC6), transcript variant 2, mRNA.
	380	NM_004503	All miRNA predictions	3.06	hsa-miR-27a	Genome browser	Homo sapiens homeo box C6 (HOXC6), transcript variant 1, mRNA.
	381	NM_144664	All miRNA predictions	3.05	hsa-miR-27a	Genome browser	Homo sapiens hypothetical protein MGC33371 (MGC33371), mRNA.
	382	NM_004535	All miRNA predictions	3.05	hsa-miR-27a	Genome browser	Homo sapiens myelin transcription factor 1 (MYT1), mRNA.
	383	NM_022845	All miRNA predictions	3.05	hsa-miR-27a	Genome browser	Homo sapiens core-binding factor, beta subunit (CBFB), transcript variant 1, mRNA.
	384	NM_138966	All miRNA predictions	3.05	hsa-miR-27a	Genome browser	Homo sapiens neuropilin (NRP) and tolloid (TLL)-like 1 (NETO1), transcript variant 3, mRNA.
	385	NM_153181	All miRNA predictions	3.05	hsa-miR-27a	Genome browser	Homo sapiens neuropilin (NRP) and tolloid (TLL)-like 1 (NETO1), transcript variant 2, mRNA.
	386	NM_198077	All miRNA predictions	3.04	hsa-miR-27a	Genome browser	Homo sapiens gm117 (gm117), mRNA.
	387	NM_016593	All miRNA predictions	3.04	hsa-miR-27a	Genome browser	Homo sapiens cytochrome P450, family 39, subfamily A, polypeptide 1 (CYP39A1), mRNA.
	388	NM_004952	All miRNA predictions	3.02	hsa-miR-27a	Genome browser	Homo sapiens ephrin-A3 (EFNA3), mRNA.
	389	NM_004282	All miRNA predictions	3.01	hsa-miR-27a	Genome browser	Homo sapiens BCL2-associated athanogene 2 (BAG2), mRNA.
	390	NM_170662	All miRNA predictions	3.01	hsa-miR-27a	Genome browser	Homo sapiens Cas-Br-M (murine) ecotropic retroviral transforming sequence b (CBLB), mRNA.
	391	NM_001755	All miRNA predictions	3.01	hsa-miR-27a	Genome browser	Homo sapiens core-binding factor, beta subunit (CBFB), transcript variant 2, mRNA.
	392	NM_003685	All miRNA predictions	3	hsa-miR-27a	Genome browser	Homo sapiens KH-type splicing regulatory protein (FUSE binding protein 2) (KHSRP), mRNA.
	393	NM_001304	All miRNA predictions	3	hsa-miR-27a	Genome browser	Homo sapiens carboxypeptidase D (CPD), mRNA.
	394	NM_004241	All miRNA predictions	2.99	hsa-miR-27a	Genome browser	Homo sapiens jumonji domain containing 1C (JMJD1C), mRNA.
	395	NM_006038	All miRNA predictions	2.99	hsa-miR-27a	Genome browser	Homo sapiens spermatogenesis associated 2 (SPATA2), mRNA.
	396	NM_006593	All miRNA predictions	2.99	hsa-miR-27a	Genome browser	Homo sapiens T-box, brain, 1 (TBR1), mRNA.
	397	NM_002086	All miRNA predictions	2.98	hsa-miR-27a	Genome browser	Homo sapiens growth factor receptor-bound protein 2 (GRB2), transcript variant 1, mRNA.
	398	NM_000738	All miRNA predictions	2.98	hsa-miR-27a	Genome browser	Homo sapiens cholinergic receptor, muscarinic 1 (CHRM1), mRNA.
	399	NM_014939	All miRNA predictions	2.98	hsa-miR-27a	Genome browser	Homo sapiens KIAA1012 (KIAA1012), mRNA.
	400	NM_203506	All miRNA predictions	2.98	hsa-miR-27a	Genome browser	Homo sapiens growth factor receptor-bound protein 2 (GRB2), transcript variant 2, mRNA.
	401	NM_003407	All miRNA predictions	2.97	hsa-miR-27a	Genome browser	Homo sapiens zinc finger protein 36, C3H type, homolog (mouse) (ZFP36), mRNA.
	402	NM_006301	All miRNA predictions	2.97	hsa-miR-27a	Genome browser	Homo sapiens mitogen-activated protein kinase kinase kinase 12 (MAP3K12), mRNA.
	403	NM_020231	All miRNA predictions	2.95	hsa-miR-27a	Genome browser	Homo sapiens x 010 protein (MDS010), mRNA.
	404	NM_002205	All miRNA predictions	2.95	hsa-miR-27a	Genome browser	Homo sapiens integrin, alpha 5 (fibronectin receptor, alpha polypeptide) (ITGA5), mRNA.
	405	NM_005402	All miRNA predictions	2.94	hsa-miR-27a	Genome browser	Homo sapiens v-ral simian leukemia viral oncogene homolog A (ras related) (RALA), mRNA.
	406	NM_002372	All miRNA predictions	2.94	hsa-miR-27a	Genome browser	Homo sapiens mannosidase, alpha, class 2A, member 1 (MAN2A1), mRNA.
	407	NM_002427	All miRNA predictions	2.94	hsa-miR-27a	Genome browser	Homo sapiens matrix metalloproteinase 13 (collagenase 3) (MMP13), mRNA.
	408	NM_001797	All miRNA predictions	2.94	hsa-miR-27a	Genome browser	Homo sapiens cadherin 11, type 2, OB-cadherin (osteoblast) (CDH11), transcript variant 1, mRNA.
	409	NM_000921	All miRNA predictions	2.93	hsa-miR-27a	Genome browser	Homo sapiens phosphodiesterase 3A, cGMP-inhibited (PDE3A), mRNA.
	410	NM_080678	All miRNA predictions	2.93	hsa-miR-27a	Genome browser	Homo sapiens NEDD8-conjugating enzyme (NCE2), mRNA.
	411	NM_015608	All miRNA predictions	2.91	hsa-miR-27a	Genome browser	Homo sapiens chromosome 10 open reading frame 137 (C10orf137), mRNA.
	412	NM_032873	All miRNA predictions	2.91	hsa-miR-27a	Genome browser	Homo sapiens Cbl-interacting protein Sts-1 (STS-1), mRNA.
	413	NM_003654	All miRNA predictions	2.91	hsa-miR-27a	Genome browser	Homo sapiens carbohydrate (keratan sulfate Gal-6) sulfotransferase 1 (CHST1), mRNA.
	414	NM_015275	All miRNA predictions	2.89	hsa-miR-27a	Genome browser	Homo sapiens KIAA1033 protein (KIAA1033), mRNA.
	415	NM_005110	All miRNA predictions	2.89	hsa-miR-27a	Genome browser	Homo sapiens glutamine-fructose-6-phosphate transaminase 2 (GFPT2), mRNA.
	416	NM_004538	All miRNA predictions	2.88	hsa-miR-27a	Genome browser	Homo sapiens nucleosome assembly protein 1-like 3 (NAP1L3), mRNA.
	417	NM_002381	All miRNA predictions	2.87	hsa-miR-27a	Genome browser	Homo sapiens matrilin 3 (MATN3), mRNA.
	418	NM_002166	All miRNA predictions	2.87	hsa-miR-27a	Genome browser	Homo sapiens inhibitor of DNA binding 2, dominant negative helix-loop-helix protein (ID2), mRNA.
	419	NM_003858	All miRNA predictions	2.87	hsa-miR-27a	Genome browser	Homo sapiens cyclin K (CCNK), mRNA.
	420	NM_000572	All miRNA predictions	2.85	hsa-miR-27a	Genome browser	Homo sapiens interleukin 10 (IL10), mRNA.
	421	NM_004442	All miRNA predictions	2.85	hsa-miR-27a	Genome browser	Homo sapiens EPH receptor B2 (EPHB2), transcript variant 2, mRNA.
	422	NM_139035	All miRNA predictions	2.85	hsa-miR-27a	Genome browser	Homo sapiens SWI/SNF related, matrix associated, actin dependent regulator of chromatin, subfamily a, member 1 (SMARCA1), transcript variant 2, mRNA.
	423	NM_003069	All miRNA predictions	2.85	hsa-miR-27a	Genome browser	Homo sapiens SWI/SNF related, matrix associated, actin dependent regulator of chromatin, subfamily a, member 1 (SMARCA1), transcript variant 1, mRNA.
	424	NM_005842	All miRNA predictions	2.84	hsa-miR-27a	Genome browser	Homo sapiens sprouty homolog 2 (Drosophila) (SPRY2), mRNA.
	425	NM_017745	All miRNA predictions	2.84	hsa-miR-27a	Genome browser	Homo sapiens BCL6 co-repressor (BCOR), transcript variant 1, mRNA.
	426	NM_012234	All miRNA predictions	2.84	hsa-miR-27a	Genome browser	Homo sapiens RING1 and YY1 binding protein (RYBP), mRNA.
	427	NM_138457	All miRNA predictions	2.83	hsa-miR-27a	Genome browser	Homo sapiens forkhead box P4 (FOXP4), mRNA.
	428	NM_016040	All miRNA predictions	2.83	hsa-miR-27a	Genome browser	Homo sapiens CGI-100 protein (CGI-100), mRNA.
	429	NM_004100	All miRNA predictions	2.82	hsa-miR-27a	Genome browser	Homo sapiens eyes absent homolog 4 (Drosophila) (EYA4), transcript variant 1, mRNA.
	430	NM_172103	All miRNA predictions	2.82	hsa-miR-27a	Genome browser	Homo sapiens eyes absent homolog 4 (Drosophila) (EYA4), transcript variant 2, mRNA.
	431	NM_172105	All miRNA predictions	2.82	hsa-miR-27a	Genome browser	Homo sapiens eyes absent homolog 4 (Drosophila) (EYA4), transcript variant 4, mRNA.
	432	NM_172104	All miRNA predictions	2.82	hsa-miR-27a	Genome browser	Homo sapiens eyes absent homolog 4 (Drosophila) (EYA4), transcript variant 3, mRNA.
	433	NM_015103	All miRNA predictions	2.82	hsa-miR-27a	Genome browser	Homo sapiens plexin D1 (PLXND1), mRNA.
	434	NM_002499	All miRNA predictions	2.82	hsa-miR-27a	Genome browser	Homo sapiens neogenin homolog 1 (chicken) (NEO1), mRNA.
	435	NM_002922	All miRNA predictions	2.81	hsa-miR-27a	Genome browser	Homo sapiens regulator of G-protein signalling 1 (RGS1), mRNA.
	436	NM_080872	All miRNA predictions	2.81	hsa-miR-27a	Genome browser	Homo sapiens unc-5 homolog D (C. elegans) (UNC5D), mRNA.
	437	NM_004232	All miRNA predictions	2.81	hsa-miR-27a	Genome browser	Homo sapiens suppressor of cytokine signaling 6 (SOCS6), mRNA.
	438	NM_052910	All miRNA predictions	2.81	hsa-miR-27a	Genome browser	Homo sapiens SLIT and NTRK-like family, member 1 (SLITRK1), mRNA.
	439	NM_198935	All miRNA predictions	2.8	hsa-miR-27a	Genome browser	Homo sapiens synovial sarcoma translocation gene on chromosome 18-like 1 (SS18L1), transcript variant 1, mRNA.
	440	NM_004036	All miRNA predictions	2.8	hsa-miR-27a	Genome browser	Homo sapiens adenylate cyclase 3 (ADCY3), mRNA.
	441	NM_015558	All miRNA predictions	2.79	hsa-miR-27a	Genome browser	Homo sapiens synovial sarcoma translocation gene on chromosome 18-like 1 (SS18L1), transcript variant 2, mRNA.
	442	NM_002314	All miRNA predictions	2.78	hsa-miR-27a	Genome browser	Homo sapiens LIM domain kinase 1 (LIMK1), transcript variant 1, mRNA.
	443	NM_016072	All miRNA predictions	2.78	hsa-miR-27a	Genome browser	Homo sapiens CGI-141 protein (CGI-141), mRNA.
	444	NM_019595	All miRNA predictions	2.78	hsa-miR-27a	Genome browser	Homo sapiens intersectin 2 (ITSN2), transcript variant 3, mRNA.
	445	NM_032829	All miRNA predictions	2.77	hsa-miR-27a	Genome browser	Homo sapiens hypothetical protein FLJ14721 (FLJ14721), mRNA.
	446	NM_003822	All miRNA predictions	2.77	hsa-miR-27a	Genome browser	Homo sapiens nuclear receptor subfamily 5, group A, member 2 (NR5A2), transcript variant 2, mRNA.
	447	NM_006277	All miRNA predictions	2.77	hsa-miR-27a	Genome browser	Homo sapiens intersectin 2 (ITSN2), transcript variant 1, mRNA.
	448	NM_212502	All miRNA predictions	2.77	hsa-miR-27a	Genome browser	Homo sapiens PCTAIRE protein kinase 3 (PCTK3), transcript variant 2, mRNA.
	449	NM_012243	All miRNA predictions	2.77	hsa-miR-27a	Genome browser	Homo sapiens solute carrier family 35 (UDP-N-acetylglucosamine (UDP-GlcNAc) transporter), member A3 (SLC35A3), mRNA.
	450	NM_205860	All miRNA predictions	2.77	hsa-miR-27a	Genome browser	Homo sapiens nuclear receptor subfamily 5, group A, member 2 (NR5A2), transcript variant 1, mRNA.
	451	NM_002596	All miRNA predictions	2.77	hsa-miR-27a	Genome browser	Homo sapiens PCTAIRE protein kinase 3 (PCTK3), transcript variant 3, mRNA.
	452	NM_212503	All miRNA predictions	2.77	hsa-miR-27a	Genome browser	Homo sapiens PCTAIRE protein kinase 3 (PCTK3), transcript variant 1, mRNA.
	453	NM_001945	All miRNA predictions	2.77	hsa-miR-27a	Genome browser	Homo sapiens diphtheria toxin receptor (heparin-binding epidermal growth factor-like growth factor) (DTR), mRNA.
	454	NM_002147	All miRNA predictions	2.76	hsa-miR-27a	Genome browser	Homo sapiens homeo box B5 (HOXB5), mRNA.
	455	NM_007249	All miRNA predictions	2.75	hsa-miR-27a	Genome browser	Homo sapiens Kruppel-like factor 12 (KLF12), transcript variant 1, mRNA.
	456	NM_178579	All miRNA predictions	2.74	hsa-miR-27a	Genome browser	Homo sapiens proteasome (prosome, macropain) inhibitor subunit 1 (PI31) (PSMF1), transcript variant 3, mRNA.
	457	NM_021183	All miRNA predictions	2.74	hsa-miR-27a	Genome browser	Homo sapiens RAP2C, member of RAS oncogene family (RAP2C), mRNA.
	458	NM_021240	All miRNA predictions	2.73	hsa-miR-27a	Genome browser	Homo sapiens doublesex and mab-3 related transcription factor 3 (DMRT3), mRNA.
	459	NM_000489	All miRNA predictions	2.72	hsa-miR-27a	Genome browser	Homo sapiens alpha thalassemia/mental retardation syndrome X-linked (RAD54 homolog, S. cerevisiae) (ATRX), transcript variant 1, mRNA.
	460	NM_138271	All miRNA predictions	2.72	hsa-miR-27a	Genome browser	Homo sapiens alpha thalassemia/mental retardation syndrome X-linked (RAD54 homolog, S. cerevisiae) (ATRX), transcript variant 3, mRNA.
	461	NM_203394	All miRNA predictions	2.72	hsa-miR-27a	Genome browser	Homo sapiens E2F transcription factor 7 (E2F7), mRNA.
	462	NM_030759	All miRNA predictions	2.72	hsa-miR-27a	Genome browser	Homo sapiens nuclear receptor binding factor 2 (NRBF2), mRNA.
	463	NM_138270	All miRNA predictions	2.72	hsa-miR-27a	Genome browser	Homo sapiens alpha thalassemia/mental retardation syndrome X-linked (RAD54 homolog, S. cerevisiae) (ATRX), transcript variant 2, mRNA.
	464	NM_080621	All miRNA predictions	2.72	hsa-miR-27a	Genome browser	Homo sapiens sterile alpha motif domain containing 10 (SAMD10), mRNA.
	465	NM_175873	All miRNA predictions	2.72	hsa-miR-27a	Genome browser	Homo sapiens hypothetical protein LOC134548 (LOC134548), mRNA.
	466	NM_014800	All miRNA predictions	2.69	hsa-miR-27a	Genome browser	Homo sapiens engulfment and cell motility 1 (ced-12 homolog, C. elegans) (ELMO1), transcript variant 1, mRNA.
	467	NM_130442	All miRNA predictions	2.69	hsa-miR-27a	Genome browser	Homo sapiens engulfment and cell motility 1 (ced-12 homolog, C. elegans) (ELMO1), transcript variant 2, mRNA.
	468	NM_033131	All miRNA predictions	2.69	hsa-miR-27a	Genome browser	Homo sapiens wingless-type MMTV integration site family, member 3A (WNT3A), mRNA.
	469	NM_004966	All miRNA predictions	2.69	hsa-miR-27a	Genome browser	Homo sapiens heterogeneous nuclear ribonucleoprotein F (HNRPF), mRNA.
	470	NM_005822	All miRNA predictions	2.68	hsa-miR-27a	Genome browser	Homo sapiens Down syndrome critical region gene 1-like 1 (DSCR1L1), mRNA.
	471	NM_019074	All miRNA predictions	2.67	hsa-miR-27a	Genome browser	Homo sapiens delta-like 4 (Drosophila) (DLL4), mRNA.
	472	NM_014283	All miRNA predictions	2.66	hsa-miR-27a	Genome browser	Homo sapiens chromosome 1 open reading frame 9 (C1orf9), mRNA.
	473	NM_016227	All miRNA predictions	2.66	hsa-miR-27a	Genome browser	Homo sapiens chromosome 1 open reading frame 9 (C1orf9), mRNA.
	474	NM_023016	All miRNA predictions	2.65	hsa-miR-27a	Genome browser	Homo sapiens chromosome 2 open reading frame 26 (C2orf26), mRNA.
	475	NM_016284	All miRNA predictions	2.65	hsa-miR-27a	Genome browser	Homo sapiens KIAA1007 protein (KIAA1007), transcript variant 1, mRNA.
	476	NM_145735	All miRNA predictions	2.65	hsa-miR-27a	Genome browser	Homo sapiens Rho guanine nucleotide exchange factor (GEF) 7 (ARHGEF7), transcript variant 2, mRNA.
	477	NM_015902	All miRNA predictions	2.64	hsa-miR-27a	Genome browser	Homo sapiens E3 identified by differential display (EDD), mRNA.
	478	NM_006035	All miRNA predictions	2.64	hsa-miR-27a	Genome browser	Homo sapiens CDC42 binding protein kinase beta (DMPK-like) (CDC42BPB), mRNA.
	479	NM_152496	All miRNA predictions	2.63	hsa-miR-27a	Genome browser	Homo sapiens hypothetical protein FLJ31434 (FLJ31434), mRNA.
	480	NM_197941	All miRNA predictions	2.63	hsa-miR-27a	Genome browser	Homo sapiens similar to ADAMTS-10 precursor (A disintegrin and metalloproteinase with thrombospondin motifs 10) (ADAM-TS 10) (ADAM-TS10) (LOC345667), mRNA.
	481	NM_016289	All miRNA predictions	2.61	hsa-miR-27a	Genome browser	Homo sapiens calcium binding protein 39 (CAB39), mRNA.
	482	NM_023929	All miRNA predictions	2.61	hsa-miR-27a	Genome browser	Homo sapiens zinc finger and BTB domain containing 10 (ZBTB10), mRNA.
	483	NM_004331	All miRNA predictions	2.6	hsa-miR-27a	Genome browser	Homo sapiens BCL2/adenovirus E1B 19kDa interacting protein 3-like (BNIP3L), mRNA.
	484	NM_033512	All miRNA predictions	2.6	hsa-miR-27a	Genome browser	Homo sapiens TSPY-like 5 (TSPYL5), mRNA.
	485	NM_025194	All miRNA predictions	2.58	hsa-miR-27a	Genome browser	Homo sapiens inositol 1,4,5-trisphosphate 3-kinase C (ITPKC), mRNA.
	486	NM_021874	All miRNA predictions	2.57	hsa-miR-27a	Genome browser	Homo sapiens cell division cycle 25B (CDC25B), transcript variant 4, mRNA.
	487	NM_021872	All miRNA predictions	2.57	hsa-miR-27a	Genome browser	Homo sapiens cell division cycle 25B (CDC25B), transcript variant 2, mRNA.
	488	NM_004358	All miRNA predictions	2.57	hsa-miR-27a	Genome browser	Homo sapiens cell division cycle 25B (CDC25B), transcript variant 1, mRNA.
	489	NM_021873	All miRNA predictions	2.57	hsa-miR-27a	Genome browser	Homo sapiens cell division cycle 25B (CDC25B), transcript variant 3, mRNA.
	490	NM_212530	All miRNA predictions	2.57	hsa-miR-27a	Genome browser	Homo sapiens cell division cycle 25B (CDC25B), transcript variant 5, mRNA.
	491	NM_030791	All miRNA predictions	2.57	hsa-miR-27a	Genome browser	Homo sapiens sphingosine-1-phosphate phosphatase 1 (SGPP1), mRNA.
	492	NM_020644	All miRNA predictions	2.56	hsa-miR-27a	Genome browser	Homo sapiens chromosome 11 open reading frame 15 (C11orf15), mRNA.
	493	NM_016422	All miRNA predictions	2.55	hsa-miR-27a	Genome browser	Homo sapiens ring finger protein 141 (RNF141), mRNA.
	494	NM_001731	All miRNA predictions	2.55	hsa-miR-27a	Genome browser	Homo sapiens B-cell translocation gene 1, anti-proliferative (BTG1), mRNA.
	495	NM_012428	All miRNA predictions	2.55	hsa-miR-27a	Genome browser	Homo sapiens stromal cell derived factor receptor 1 (SDFR1), transcript variant beta, mRNA.
	496	NM_017455	All miRNA predictions	2.55	hsa-miR-27a	Genome browser	Homo sapiens stromal cell derived factor receptor 1 (SDFR1), transcript variant alpha, mRNA.
	497	NM_015023	All miRNA predictions	2.54	hsa-miR-27a	Genome browser	Homo sapiens WD and tetratricopeptide repeats 1 (WDTC1), mRNA.
	498	NM_015626	All miRNA predictions	2.53	hsa-miR-27a	Genome browser	Homo sapiens WD repeat and SOCS box-containing 1 (WSB1), transcript variant 1, mRNA.
	499	NM_134265	All miRNA predictions	2.53	hsa-miR-27a	Genome browser	Homo sapiens WD repeat and SOCS box-containing 1 (WSB1), transcript variant 2, mRNA.
	500	NM_005124	All miRNA predictions	2.52	hsa-miR-27a	Genome browser	Homo sapiens nucleoporin 153kDa (NUP153), mRNA.
	501	NM_003884	All miRNA predictions	2.52	hsa-miR-27a	Genome browser	Homo sapiens p300/CBP-associated factor (PCAF), mRNA.
	502	NM_005342	All miRNA predictions	2.52	hsa-miR-27a	Genome browser	Homo sapiens high-mobility group box 3 (HMGB3), mRNA.
	503	NM_017780	All miRNA predictions	2.52	hsa-miR-27a	Genome browser	Homo sapiens chromodomain helicase DNA binding protein 7 (CHD7), mRNA.
	504	NM_006811	All miRNA predictions	2.51	hsa-miR-27a	Genome browser	Homo sapiens tumor differentially expressed 1 (TDE1), transcript variant 1, mRNA.
	505	NM_032050	All miRNA predictions	2.51	hsa-miR-27a	Genome browser	Homo sapiens zinc finger protein 278 (ZNF278), transcript variant 2, mRNA.
	506	NM_003954	All miRNA predictions	2.51	hsa-miR-27a	Genome browser	Homo sapiens mitogen-activated protein kinase kinase kinase 14 (MAP3K14), mRNA.
	507	NM_002523	All miRNA predictions	2.51	hsa-miR-27a	Genome browser	Homo sapiens neuronal pentraxin II (NPTX2), mRNA.
	508	NM_014323	All miRNA predictions	2.51	hsa-miR-27a	Genome browser	Homo sapiens zinc finger protein 278 (ZNF278), transcript variant 1, mRNA.
	509	NM_015141	All miRNA predictions	2.49	hsa-miR-27a	Genome browser	Homo sapiens glycerol-3-phosphate dehydrogenase 1-like (GPD1L), mRNA.
	510	NM_006726	All miRNA predictions	2.49	hsa-miR-27a	Genome browser	Homo sapiens LPS-responsive vesicle trafficking, beach and anchor containing (LRBA), mRNA.
	511	NM_001105	All miRNA predictions	2.49	hsa-miR-27a	Genome browser	Homo sapiens activin A receptor, type I (ACVR1), mRNA.
	512	NM_005544	All miRNA predictions	2.49	hsa-miR-27a	Genome browser	Homo sapiens insulin receptor substrate 1 (IRS1), mRNA.
	513	NM_015335	All miRNA predictions	2.49	hsa-miR-27a	Genome browser	Homo sapiens thyroid hormone receptor associated protein 2 (THRAP2), mRNA.
	514	NM_016433	All miRNA predictions	2.48	hsa-miR-27a	Genome browser	Homo sapiens glycolipid transfer protein (GLTP), mRNA.
	515	NM_015475	All miRNA predictions	2.48	hsa-miR-27a	Genome browser	Homo sapiens DKFZP564F0522 protein (DKFZP564F0522), mRNA.
	516	NM_000859	All miRNA predictions	2.48	hsa-miR-27a	Genome browser	Homo sapiens 3-hydroxy-3-methylglutaryl-Coenzyme A reductase (HMGCR), mRNA.
	517	NM_022826	All miRNA predictions	2.47	hsa-miR-27a	Genome browser	Homo sapiens axotrophin (AXOT), mRNA.
	518	NM_023109	All miRNA predictions	2.47	hsa-miR-27a	Genome browser	Homo sapiens fibroblast growth factor receptor 1 (fms-related tyrosine kinase 2, Pfeiffer syndrome) (FGFR1), transcript variant 7, mRNA.
	519	NM_033426	All miRNA predictions	2.47	hsa-miR-27a	Genome browser	Homo sapiens KIAA1737 (KIAA1737), mRNA.
	520	NM_005639	All miRNA predictions	2.47	hsa-miR-27a	Genome browser	Homo sapiens synaptotagmin I (SYT1), mRNA.
	521	NM_175907	All miRNA predictions	2.46	hsa-miR-27a	Genome browser	Homo sapiens zinc binding alcohol dehydrogenase, domain containing 2 (ZADH2), mRNA.
	522	NM_020474	All miRNA predictions	2.45	hsa-miR-27a	Genome browser	Homo sapiens UDP-N-acetyl-alpha-D-galactosamine:polypeptide N-acetylgalactosaminyltransferase 1 (GalNAc-T1) (GALNT1), mRNA.
	523	NM_004600	All miRNA predictions	2.45	hsa-miR-27a	Genome browser	Homo sapiens Sjogren syndrome antigen A2 (60kDa, ribonucleoprotein autoantigen SS-A/Ro) (SSA2), mRNA.
	524	NM_004419	All miRNA predictions	2.45	hsa-miR-27a	Genome browser	Homo sapiens dual specificity phosphatase 5 (DUSP5), mRNA.
	525	NM_178557	All miRNA predictions	2.44	hsa-miR-27a	Genome browser	Homo sapiens hypothetical protein FLJ37478 (FLJ37478), mRNA.
	526	NM_021728	All miRNA predictions	2.43	hsa-miR-27a	Genome browser	Homo sapiens orthodenticle homolog 2 (Drosophila) (OTX2), transcript variant 1, mRNA.
	527	NM_172337	All miRNA predictions	2.43	hsa-miR-27a	Genome browser	Homo sapiens orthodenticle homolog 2 (Drosophila) (OTX2), transcript variant 2, mRNA.
	528	NM_020178	All miRNA predictions	2.43	hsa-miR-27a	Genome browser	Homo sapiens carbonic anhydrase X (CA10), mRNA.
	529	NM_001518	All miRNA predictions	2.42	hsa-miR-27a	Genome browser	Homo sapiens general transcription factor II, i (GTF2I), transcript variant 4, mRNA.
	530	NM_020168	All miRNA predictions	2.41	hsa-miR-27a	Genome browser	Homo sapiens p21(CDKN1A)-activated kinase 6 (PAK6), mRNA.
	531	NM_032999	All miRNA predictions	2.41	hsa-miR-27a	Genome browser	Homo sapiens general transcription factor II, i (GTF2I), transcript variant 1, mRNA.
	532	NM_033000	All miRNA predictions	2.41	hsa-miR-27a	Genome browser	Homo sapiens general transcription factor II, i (GTF2I), transcript variant 2, mRNA.
	533	NM_033001	All miRNA predictions	2.41	hsa-miR-27a	Genome browser	Homo sapiens general transcription factor II, i (GTF2I), transcript variant 3, mRNA.
	534	NM_015534	All miRNA predictions	2.41	hsa-miR-27a	Genome browser	Homo sapiens zinc finger, ZZ domain containing 3 (ZZZ3), mRNA.
	535	NM_002202	All miRNA predictions	2.41	hsa-miR-27a	Genome browser	Homo sapiens ISL1 transcription factor, LIM/homeodomain, (islet-1) (ISL1), mRNA.
	536	NM_006852	All miRNA predictions	2.41	hsa-miR-27a	Genome browser	Homo sapiens tousled-like kinase 2 (TLK2), mRNA.
	537	NM_176814	All miRNA predictions	2.4	hsa-miR-27a	Genome browser	Homo sapiens hypothetical protein LOC168850 (LOC168850), mRNA.
	538	NM_170676	All miRNA predictions	2.4	hsa-miR-27a	Genome browser	Homo sapiens Meis1, myeloid ecotropic viral integration site 1 homolog 2 (mouse) (MEIS2), transcript variant d, mRNA.
	539	NM_005730	All miRNA predictions	2.4	hsa-miR-27a	Genome browser	Homo sapiens CTD (carboxy-terminal domain, RNA polymerase II, polypeptide A) small phosphatase 2 (CTDSP2), mRNA.
	540	NM_170675	All miRNA predictions	2.4	hsa-miR-27a	Genome browser	Homo sapiens Meis1, myeloid ecotropic viral integration site 1 homolog 2 (mouse) (MEIS2), transcript variant c, mRNA.
	541	NM_005184	All miRNA predictions	2.39	hsa-miR-27a	Genome browser	Homo sapiens calmodulin 3 (phosphorylase kinase, delta) (CALM3), mRNA.
	542	NM_032217	All miRNA predictions	2.37	hsa-miR-27a	Genome browser	Homo sapiens ankyrin repeat domain 17 (ANKRD17), transcript variant 1, mRNA.
	543	NM_024524	All miRNA predictions	2.37	hsa-miR-27a	Genome browser	Homo sapiens ATPase family homolog up-regulated in senescence cells (AFURS1), mRNA.
	544	NM_198889	All miRNA predictions	2.37	hsa-miR-27a	Genome browser	Homo sapiens ankyrin repeat domain 17 (ANKRD17), transcript variant 2, mRNA.
	545	NM_005259	All miRNA predictions	2.36	hsa-miR-27a	Genome browser	Homo sapiens growth differentiation factor 8 (GDF8), mRNA.
	546	NM_002356	All miRNA predictions	2.35	hsa-miR-27a	Genome browser	Homo sapiens myristoylated alanine-rich protein kinase C substrate (MARCKS), mRNA.
	547	NM_199262	All miRNA predictions	2.35	hsa-miR-27a	Genome browser	Homo sapiens Sp6 transcription factor (SP6), mRNA.
	548	NM_014731	All miRNA predictions	2.35	hsa-miR-27a	Genome browser	Homo sapiens ProSAPiP1 protein (ProSAPiP1), mRNA.
	549	NM_001291	All miRNA predictions	2.35	hsa-miR-27a	Genome browser	Homo sapiens CDC-like kinase 2 (CLK2), transcript variant 2, mRNA.
	550	NM_007375	All miRNA predictions	2.35	hsa-miR-27a	Genome browser	Homo sapiens TAR DNA binding protein (TARDBP), mRNA.
	551	NM_002442	All miRNA predictions	2.35	hsa-miR-27a	Genome browser	Homo sapiens musashi homolog 1 (Drosophila) (MSI1), mRNA.
	552	NM_152271	All miRNA predictions	2.35	hsa-miR-27a	Genome browser	Homo sapiens hypothetical protein FLJ23749 (FLJ23749), mRNA.
	553	NM_198859	All miRNA predictions	2.34	hsa-miR-27a	Genome browser	Homo sapiens prickle-like 2 (Drosophila) (PRICKLE2), mRNA.
	554	NM_145185	All miRNA predictions	2.32	hsa-miR-27a	Genome browser	Homo sapiens mitogen-activated protein kinase kinase 7 (MAP2K7), mRNA.
	555	NM_000958	All miRNA predictions	2.31	hsa-miR-27a	Genome browser	Homo sapiens prostaglandin E receptor 4 (subtype EP4) (PTGER4), mRNA.
	556	NM_013354	All miRNA predictions	2.3	hsa-miR-27a	Genome browser	Homo sapiens CCR4-NOT transcription complex, subunit 7 (CNOT7), transcript variant 1, mRNA.
	557	NM_033664	All miRNA predictions	2.29	hsa-miR-27a	Genome browser	Homo sapiens cadherin 11, type 2, OB-cadherin (osteoblast) (CDH11), transcript variant 2, mRNA.
	558	NM_145734	All miRNA predictions	2.29	hsa-miR-27a	Genome browser	Homo sapiens septin 3 (SEPT3), transcript variant C, mRNA.
	559	NM_015215	All miRNA predictions	2.29	hsa-miR-27a	Genome browser	Homo sapiens calmodulin binding transcription activator 1 (CAMTA1), mRNA.
	560	NM_013233	All miRNA predictions	2.28	hsa-miR-27a	Genome browser	Homo sapiens serine threonine kinase 39 (STE20/SPS1 homolog, yeast) (STK39), mRNA.
	561	NM_004482	All miRNA predictions	2.28	hsa-miR-27a	Genome browser	Homo sapiens UDP-N-acetyl-alpha-D-galactosamine:polypeptide N-acetylgalactosaminyltransferase 3 (GalNAc-T3) (GALNT3), mRNA.
	562	NM_014331	All miRNA predictions	2.27	hsa-miR-27a	Genome browser	Homo sapiens solute carrier family 7, (cationic amino acid transporter, y+ system) member 11 (SLC7A11), mRNA.
	563	NM_014729	All miRNA predictions	2.27	hsa-miR-27a	Genome browser	Homo sapiens thymus high mobility group box protein TOX (TOX), mRNA.
	564	NM_002265	All miRNA predictions	2.27	hsa-miR-27a	Genome browser	Homo sapiens karyopherin (importin) beta 1 (KPNB1), mRNA.
	565	NM_013396	All miRNA predictions	2.26	hsa-miR-27a	Genome browser	Homo sapiens ubiquitin specific protease 25 (USP25), mRNA.
	566	NM_024721	All miRNA predictions	2.25	hsa-miR-27a	Genome browser	Homo sapiens zinc finger homeodomain 4 (ZFHX4), mRNA.
	567	NM_022442	All miRNA predictions	2.25	hsa-miR-27a	Genome browser	Homo sapiens ubiquitin-conjugating enzyme E2 variant 1 (UBE2V1), transcript variant 3, mRNA.
	568	NM_021988	All miRNA predictions	2.25	hsa-miR-27a	Genome browser	Homo sapiens ubiquitin-conjugating enzyme E2 variant 1 (UBE2V1), transcript variant 1, mRNA.
	569	NM_199203	All miRNA predictions	2.25	hsa-miR-27a	Genome browser	Homo sapiens ubiquitin-conjugating enzyme E2 variant 1 (Kua-UEV), transcript variant 1, mRNA.
	570	NM_003349	All miRNA predictions	2.25	hsa-miR-27a	Genome browser	Homo sapiens ubiquitin-conjugating enzyme E2 variant 1 (Kua-UEV), transcript variant 2, mRNA.
	571	NM_152860	All miRNA predictions	2.25	hsa-miR-27a	Genome browser	Homo sapiens Sp7 transcription factor (SP7), mRNA.
	572	NM_199144	All miRNA predictions	2.25	hsa-miR-27a	Genome browser	Homo sapiens ubiquitin-conjugating enzyme E2 variant 1 (UBE2V1), transcript variant 2, mRNA.
	573	NM_004329	All miRNA predictions	2.24	hsa-miR-27a	Genome browser	Homo sapiens bone morphogenetic protein receptor, type IA (BMPR1A), mRNA.
	574	NM_014554	All miRNA predictions	2.24	hsa-miR-27a	Genome browser	Homo sapiens SUMO1/sentrin specific protease 1 (SENP1), mRNA.
	575	NM_032052	All miRNA predictions	2.23	hsa-miR-27a	Genome browser	Homo sapiens zinc finger protein 278 (ZNF278), transcript variant 3, mRNA.
	576	NM_152344	All miRNA predictions	2.23	hsa-miR-27a	Genome browser	Homo sapiens hypothetical protein FLJ30656 (FLJ30656), mRNA.
	577	NM_000724	All miRNA predictions	2.22	hsa-miR-27a	Genome browser	Homo sapiens calcium channel, voltage-dependent, beta 2 subunit (CACNB2), transcript variant 1, mRNA.
	578	NM_201572	All miRNA predictions	2.22	hsa-miR-27a	Genome browser	Homo sapiens calcium channel, voltage-dependent, beta 2 subunit (CACNB2), transcript variant 8, mRNA.
	579	NM_201597	All miRNA predictions	2.22	hsa-miR-27a	Genome browser	Homo sapiens calcium channel, voltage-dependent, beta 2 subunit (CACNB2), transcript variant 4, mRNA.
	580	NM_201593	All miRNA predictions	2.22	hsa-miR-27a	Genome browser	Homo sapiens calcium channel, voltage-dependent, beta 2 subunit (CACNB2), transcript variant 5, mRNA.
	581	NM_201571	All miRNA predictions	2.22	hsa-miR-27a	Genome browser	Homo sapiens calcium channel, voltage-dependent, beta 2 subunit (CACNB2), transcript variant 6, mRNA.
	582	NM_004379	All miRNA predictions	2.22	hsa-miR-27a	Genome browser	Homo sapiens cAMP responsive element binding protein 1 (CREB1), transcript variant A, mRNA.
	583	NM_006310	All miRNA predictions	2.22	hsa-miR-27a	Genome browser	Homo sapiens aminopeptidase puromycin sensitive (NPEPPS), mRNA.
	584	NM_201570	All miRNA predictions	2.22	hsa-miR-27a	Genome browser	Homo sapiens calcium channel, voltage-dependent, beta 2 subunit (CACNB2), transcript variant 7, mRNA.
	585	NM_201590	All miRNA predictions	2.22	hsa-miR-27a	Genome browser	Homo sapiens calcium channel, voltage-dependent, beta 2 subunit (CACNB2), transcript variant 3, mRNA.
	586	NM_201596	All miRNA predictions	2.22	hsa-miR-27a	Genome browser	Homo sapiens calcium channel, voltage-dependent, beta 2 subunit (CACNB2), transcript variant 2, mRNA.
	587	NM_134442	All miRNA predictions	2.22	hsa-miR-27a	Genome browser	Homo sapiens cAMP responsive element binding protein 1 (CREB1), transcript variant B, mRNA.
	588	NM_181839	All miRNA predictions	2.21	hsa-miR-27a	Genome browser	Homo sapiens protein kinase (cAMP-dependent, catalytic) inhibitor alpha (PKIA), transcript variant 2, mRNA.
	589	NM_198391	All miRNA predictions	2.21	hsa-miR-27a	Genome browser	Homo sapiens fibronectin leucine rich transmembrane protein 3 (FLRT3), transcript variant 2, mRNA.
	590	NM_153715	All miRNA predictions	2.21	hsa-miR-27a	Genome browser	Homo sapiens homeo box A10 (HOXA10), transcript variant 2, mRNA.
	591	NM_018951	All miRNA predictions	2.21	hsa-miR-27a	Genome browser	Homo sapiens homeo box A10 (HOXA10), transcript variant 1, mRNA.
	592	NM_006823	All miRNA predictions	2.21	hsa-miR-27a	Genome browser	Homo sapiens protein kinase (cAMP-dependent, catalytic) inhibitor alpha (PKIA), transcript variant 1, mRNA.
	593	NM_013281	All miRNA predictions	2.21	hsa-miR-27a	Genome browser	Homo sapiens fibronectin leucine rich transmembrane protein 3 (FLRT3), transcript variant 1, mRNA.
	594	NM_014397	All miRNA predictions	2.21	hsa-miR-27a	Genome browser	Homo sapiens NIMA (never in mitosis gene a)-related kinase 6 (NEK6), mRNA.
	595	NM_001858	All miRNA predictions	2.2	hsa-miR-27a	Genome browser	Homo sapiens collagen, type XIX, alpha 1 (COL19A1), mRNA.
	596	NM_006135	All miRNA predictions	2.2	hsa-miR-27a	Genome browser	Homo sapiens capping protein (actin filament) muscle Z-line, alpha 1 (CAPZA1), mRNA.
	597	NM_004824	All miRNA predictions	2.18	hsa-miR-27a	Genome browser	Homo sapiens chromodomain protein, Y-like (CDYL), transcript variant 1, mRNA.
	598	NM_138316	All miRNA predictions	2.18	hsa-miR-27a	Genome browser	Homo sapiens pantothenate kinase 1 (PANK1), transcript variant gamma, mRNA.
	599	NM_170752	All miRNA predictions	2.18	hsa-miR-27a	Genome browser	Homo sapiens chromodomain protein, Y-like (CDYL), transcript variant 3, mRNA.
	600	NM_148977	All miRNA predictions	2.18	hsa-miR-27a	Genome browser	Homo sapiens pantothenate kinase 1 (PANK1), transcript variant alpha, mRNA.
	601	NM_152622	All miRNA predictions	2.18	hsa-miR-27a	Genome browser	Homo sapiens hypothetical protein FLJ35954 (FLJ35954), mRNA.
	602	NM_148978	All miRNA predictions	2.18	hsa-miR-27a	Genome browser	Homo sapiens pantothenate kinase 1 (PANK1), transcript variant beta, mRNA.
	603	NM_019003	All miRNA predictions	2.18	hsa-miR-27a	Genome browser	Homo sapiens spindlin family, member 2 (SPIN2), mRNA.
	604	NM_170751	All miRNA predictions	2.18	hsa-miR-27a	Genome browser	Homo sapiens chromodomain protein, Y-like (CDYL), transcript variant 2, mRNA.
	605	NM_002073	All miRNA predictions	2.17	hsa-miR-27a	Genome browser	Homo sapiens guanine nucleotide binding protein (G protein), alpha z polypeptide (GNAZ), mRNA.
	606	NM_014600	All miRNA predictions	2.17	hsa-miR-27a	Genome browser	Homo sapiens EH-domain containing 3 (EHD3), mRNA.
	607	NM_203445	All miRNA predictions	2.17	hsa-miR-27a	Genome browser	Homo sapiens ATP-binding cassette, sub-family B (MDR/TAP), member 9 (ABCB9), transcript variant 3, mRNA.
	608	NM_170674	All miRNA predictions	2.16	hsa-miR-27a	Genome browser	Homo sapiens Meis1, myeloid ecotropic viral integration site 1 homolog 2 (mouse) (MEIS2), transcript variant b, mRNA.
	609	NM_172315	All miRNA predictions	2.16	hsa-miR-27a	Genome browser	Homo sapiens Meis1, myeloid ecotropic viral integration site 1 homolog 2 (mouse) (MEIS2), transcript variant g, mRNA.
	610	NM_002399	All miRNA predictions	2.16	hsa-miR-27a	Genome browser	Homo sapiens Meis1, myeloid ecotropic viral integration site 1 homolog 2 (mouse) (MEIS2), transcript variant f, mRNA.
	611	NM_006628	All miRNA predictions	2.16	hsa-miR-27a	Genome browser	Homo sapiens cyclic AMP phosphoprotein, 19 kD (ARPP-19), mRNA.
	612	NM_001791	All miRNA predictions	2.16	hsa-miR-27a	Genome browser	Homo sapiens cell division cycle 42 (GTP binding protein, 25kDa) (CDC42), transcript variant 1, mRNA.
	613	NM_170677	All miRNA predictions	2.16	hsa-miR-27a	Genome browser	Homo sapiens Meis1, myeloid ecotropic viral integration site 1 homolog 2 (mouse) (MEIS2), transcript variant a, mRNA.
	614	NM_172316	All miRNA predictions	2.16	hsa-miR-27a	Genome browser	Homo sapiens Meis1, myeloid ecotropic viral integration site 1 homolog 2 (mouse) (MEIS2), transcript variant h, mRNA.
	615	NM_004801	All miRNA predictions	2.15	hsa-miR-27a	Genome browser	Homo sapiens neurexin 1 (NRXN1), transcript variant alpha, mRNA.
	616	NM_001095	All miRNA predictions	2.15	hsa-miR-27a	Genome browser	Homo sapiens amiloride-sensitive cation channel 2, neuronal (ACCN2), transcript variant 2, mRNA.
	617	NM_014912	All miRNA predictions	2.15	hsa-miR-27a	Genome browser	Homo sapiens cytoplasmic polyadenylation element binding protein 3 (CPEB3), mRNA.
	618	NM_020039	All miRNA predictions	2.15	hsa-miR-27a	Genome browser	Homo sapiens amiloride-sensitive cation channel 2, neuronal (ACCN2), transcript variant 1, mRNA.
	619	NM_001149	All miRNA predictions	2.15	hsa-miR-27a	Genome browser	Homo sapiens ankyrin 3, node of Ranvier (ankyrin G) (ANK3), transcript variant 2, mRNA.
	620	NM_138735	All miRNA predictions	2.15	hsa-miR-27a	Genome browser	Homo sapiens neurexin 1 (NRXN1), transcript variant beta, mRNA.
	621	NM_020987	All miRNA predictions	2.15	hsa-miR-27a	Genome browser	Homo sapiens ankyrin 3, node of Ranvier (ankyrin G) (ANK3), transcript variant 1, mRNA.
	622	NM_181486	All miRNA predictions	2.14	hsa-miR-27a	Genome browser	Homo sapiens T-box 5 (TBX5), transcript variant 4, mRNA.
	623	NM_000192	All miRNA predictions	2.14	hsa-miR-27a	Genome browser	Homo sapiens T-box 5 (TBX5), transcript variant 1, mRNA.
	624	NM_002833	All miRNA predictions	2.14	hsa-miR-27a	Genome browser	Homo sapiens protein tyrosine phosphatase, non-receptor type 9 (PTPN9), mRNA.
	625	NM_080717	All miRNA predictions	2.14	hsa-miR-27a	Genome browser	Homo sapiens T-box 5 (TBX5), transcript variant 3, mRNA.
	626	NM_012081	All miRNA predictions	2.13	hsa-miR-27a	Genome browser	Homo sapiens elongation factor, RNA polymerase II, 2 (ELL2), mRNA.
	627	NM_147156	All miRNA predictions	2.13	hsa-miR-27a	Genome browser	Homo sapiens transmembrane protein 23 (TMEM23), mRNA.
	628	NM_032638	All miRNA predictions	2.12	hsa-miR-27a	Genome browser	Homo sapiens GATA binding protein 2 (GATA2), mRNA.
	629	NM_001218	All miRNA predictions	2.12	hsa-miR-27a	Genome browser	Homo sapiens carbonic anhydrase XII (CA12), transcript variant 1, mRNA.
	630	NM_206925	All miRNA predictions	2.12	hsa-miR-27a	Genome browser	Homo sapiens carbonic anhydrase XII (CA12), transcript variant 2, mRNA.
	631	NM_003348	All miRNA predictions	2.09	hsa-miR-27a	Genome browser	Homo sapiens ubiquitin-conjugating enzyme E2N (UBC13 homolog, yeast) (UBE2N), mRNA.
	632	NM_001002838	All miRNA predictions	2.08	hsa-miR-27a	Genome browser	Homo sapiens protein kinase, lysine deficient 3 (PRKWNK3), transcript variant 2, mRNA.
	633	NM_001546	All miRNA predictions	2.08	hsa-miR-27a	Genome browser	Homo sapiens inhibitor of DNA binding 4, dominant negative helix-loop-helix protein (ID4), mRNA.
	634	NM_017635	All miRNA predictions	2.08	hsa-miR-27a	Genome browser	Homo sapiens suppressor of variegation 4-20 homolog 1 (Drosophila) (SUV420H1), transcript variant 1, mRNA.
	635	NM_020922	All miRNA predictions	2.08	hsa-miR-27a	Genome browser	Homo sapiens protein kinase, lysine deficient 3 (PRKWNK3), transcript variant 1, mRNA.
	636	NM_002235	All miRNA predictions	2.07	hsa-miR-27a	Genome browser	Homo sapiens potassium voltage-gated channel, shaker-related subfamily, member 6 (KCNA6), mRNA.
	637	NM_012329	All miRNA predictions	2.07	hsa-miR-27a	Genome browser	Homo sapiens monocyte to macrophage differentiation-associated (MMD), mRNA.
	638	NM_007359	All miRNA predictions	2.06	hsa-miR-27a	Genome browser	Homo sapiens cancer susceptibility candidate 3 (CASC3), mRNA.
	639	NM_004772	All miRNA predictions	2.06	hsa-miR-27a	Genome browser	Homo sapiens chromosome 5 open reading frame 13 (C5orf13), mRNA.
	640	NM_017582	All miRNA predictions	2.06	hsa-miR-27a	Genome browser	Homo sapiens ubiquitin-conjugating enzyme E2Q (putative) (UBE2Q), mRNA.
	641	NM_153365	All miRNA predictions	2.04	hsa-miR-27a	Genome browser	Homo sapiens hypothetical protein FLJ90013 (FLJ90013), mRNA.
	642	NM_134434	All miRNA predictions	2.04	hsa-miR-27a	Genome browser	Homo sapiens RAD54 homolog B (S. cerevisiae) (RAD54B), transcript variant 2, mRNA.
	643	NM_007222	All miRNA predictions	2.02	hsa-miR-27a	Genome browser	Homo sapiens zinc fingers and homeoboxes 1 (ZHX1), mRNA.
	644	NM_018698	All miRNA predictions	2.01	hsa-miR-27a	Genome browser	Homo sapiens nuclear transport factor 2-like export factor 2 (NXT2), mRNA.
	645	NM_022832	All miRNA predictions	1.99	hsa-miR-27a	Genome browser	Homo sapiens ubiquitin specific protease 46 (USP46), mRNA.
	646	NM_020149	All miRNA predictions	1.99	hsa-miR-27a	Genome browser	Homo sapiens Meis1, myeloid ecotropic viral integration site 1 homolog 2 (mouse) (MEIS2), transcript variant e, mRNA.
	647	NM_005599	All miRNA predictions	1.99	hsa-miR-27a	Genome browser	Homo sapiens nescient helix loop helix 2 (NHLH2), mRNA.
	648	NM_016322	All miRNA predictions	1.99	hsa-miR-27a	Genome browser	Homo sapiens RAB14, member RAS oncogene family (RAB14), mRNA.
	649	NM_006139	All miRNA predictions	1.97	hsa-miR-27a	Genome browser	Homo sapiens CD28 antigen (Tp44) (CD28), mRNA.
	650	NM_019903	All miRNA predictions	1.97	hsa-miR-27a	Genome browser	Homo sapiens adducin 3 (gamma) (ADD3), transcript variant 2, mRNA.
	651	NM_152793	All miRNA predictions	1.97	hsa-miR-27a	Genome browser	Homo sapiens hypothetical protein Ells1 (Ells1), mRNA.
	652	NM_016824	All miRNA predictions	1.97	hsa-miR-27a	Genome browser	Homo sapiens adducin 3 (gamma) (ADD3), transcript variant 1, mRNA.
	653	NM_145891	All miRNA predictions	1.96	hsa-miR-27a	Genome browser	Homo sapiens ataxin 2-binding protein 1 (A2BP1), transcript variant 1, mRNA.
	654	NM_018018	All miRNA predictions	1.96	hsa-miR-27a	Genome browser	Homo sapiens solute carrier family 38, member 4 (SLC38A4), mRNA.
	655	NM_000038	All miRNA predictions	1.96	hsa-miR-27a	Genome browser	Homo sapiens adenomatosis polyposis coli (APC), mRNA.
	656	NM_145892	All miRNA predictions	1.96	hsa-miR-27a	Genome browser	Homo sapiens ataxin 2-binding protein 1 (A2BP1), transcript variant 2, mRNA.
	657	NM_006734	All miRNA predictions	1.95	hsa-miR-27a	Genome browser	Homo sapiens human immunodeficiency virus type I enhancer binding protein 2 (HIVEP2), mRNA.
	658	NM_203301	All miRNA predictions	1.95	hsa-miR-27a	Genome browser	Homo sapiens F-box protein 33 (FBXO33), mRNA.
	659	NM_138348	All miRNA predictions	1.95	hsa-miR-27a	Genome browser	Homo sapiens hypothetical protein BC007706 (LOC90268), mRNA.
	660	NM_003763	All miRNA predictions	1.93	hsa-miR-27a	Genome browser	Homo sapiens syntaxin 16 (STX16), transcript variant 2, mRNA.
	661	NM_031469	All miRNA predictions	1.93	hsa-miR-27a	Genome browser	Homo sapiens SH3 domain binding glutamic acid-rich protein like 2 (SH3BGRL2), mRNA.
	662	NM_172069	All miRNA predictions	1.93	hsa-miR-27a	Genome browser	Homo sapiens pleckstrin homology domain containing, family H (with MyTH4 domain) member 2 (PLEKHH2), mRNA.
	663	NM_014850	All miRNA predictions	1.93	hsa-miR-27a	Genome browser	Homo sapiens SLIT-ROBO Rho GTPase activating protein 3 (SRGAP3), mRNA.
	664	NM_001001433	All miRNA predictions	1.93	hsa-miR-27a	Genome browser	Homo sapiens syntaxin 16 (STX16), transcript variant 1, mRNA.
	665	NM_014746	All miRNA predictions	1.92	hsa-miR-27a	Genome browser	Homo sapiens ring finger protein 144 (RNF144), mRNA.
	666	NM_181782	All miRNA predictions	1.92	hsa-miR-27a	Genome browser	Homo sapiens nuclear receptor coactivator 7 (NCOA7), mRNA.
	667	NM_014445	All miRNA predictions	1.91	hsa-miR-27a	Genome browser	Homo sapiens stress-associated endoplasmic reticulum protein 1 (SERP1), mRNA.
	668	NM_003404	All miRNA predictions	1.9	hsa-miR-27a	Genome browser	Homo sapiens tyrosine 3-monooxygenase/tryptophan 5-monooxygenase activation protein, beta polypeptide (YWHAB), transcript variant 1, mRNA.
	669	NM_139323	All miRNA predictions	1.9	hsa-miR-27a	Genome browser	Homo sapiens tyrosine 3-monooxygenase/tryptophan 5-monooxygenase activation protein, beta polypeptide (YWHAB), transcript variant 2, mRNA.
	670	NM_021943	All miRNA predictions	1.89	hsa-miR-27a	Genome browser	Homo sapiens testis expressed sequence 27 (TEX27), mRNA.
	671	NM_005324	All miRNA predictions	1.88	hsa-miR-27a	Genome browser	Homo sapiens H3 histone, family 3B (H3.3B) (H3F3B), mRNA.
	672	NM_014421	All miRNA predictions	1.88	hsa-miR-27a	Genome browser	Homo sapiens dickkopf homolog 2 (Xenopus laevis) (DKK2), mRNA.
	673	NM_003012	All miRNA predictions	1.88	hsa-miR-27a	Genome browser	Homo sapiens secreted frizzled-related protein 1 (SFRP1), mRNA.
	674	NM_145893	All miRNA predictions	1.88	hsa-miR-27a	Genome browser	Homo sapiens ataxin 2-binding protein 1 (A2BP1), transcript variant 3, mRNA.
	675	NM_139168	All miRNA predictions	1.88	hsa-miR-27a	Genome browser	Homo sapiens splicing factor, arginine/serine-rich 12 (SFRS12), mRNA.
	676	NM_014923	All miRNA predictions	1.87	hsa-miR-27a	Genome browser	Homo sapiens fibronectin type III domain containing 3 (FNDC3), mRNA.
	677	NM_058172	All miRNA predictions	1.87	hsa-miR-27a	Genome browser	Homo sapiens anthrax toxin receptor 2 (ANTXR2), mRNA.
	678	NM_052886	All miRNA predictions	1.87	hsa-miR-27a	Genome browser	Homo sapiens mal, T-cell differentiation protein 2 (MAL2), mRNA.
	679	NM_152588	All miRNA predictions	1.87	hsa-miR-27a	Genome browser	Homo sapiens hypothetical protein DKFZp762A217 (DKFZp762A217), mRNA.
	680	NM_031437	All miRNA predictions	1.85	hsa-miR-27a	Genome browser	Homo sapiens Ras association (RalGDS/AF-6) domain family 5 (RASSF5), transcript variant 4, mRNA.
	681	NM_006924	All miRNA predictions	1.85	hsa-miR-27a	Genome browser	Homo sapiens splicing factor, arginine/serine-rich 1 (splicing factor 2, alternate splicing factor) (SFRS1), mRNA.
	682	NM_033387	All miRNA predictions	1.85	hsa-miR-27a	Genome browser	Homo sapiens chromosome 9 open reading frame 59 (C9orf59), mRNA.
	683	NM_182665	All miRNA predictions	1.85	hsa-miR-27a	Genome browser	Homo sapiens Ras association (RalGDS/AF-6) domain family 5 (RASSF5), transcript variant 3, mRNA.
	684	NM_005168	All miRNA predictions	1.85	hsa-miR-27a	Genome browser	Homo sapiens ras homolog gene family, member E (ARHE), mRNA.
	685	NM_016201	All miRNA predictions	1.84	hsa-miR-27a	Genome browser	Homo sapiens angiomotin like 2 (AMOTL2), mRNA.
	686	NM_003872	All miRNA predictions	1.84	hsa-miR-27a	Genome browser	Homo sapiens neuropilin 2 (NRP2), transcript variant 2, mRNA.
	687	NM_006999	All miRNA predictions	1.84	hsa-miR-27a	Genome browser	Homo sapiens polymerase (DNA directed) sigma (POLS), mRNA.
	688	NM_201266	All miRNA predictions	1.84	hsa-miR-27a	Genome browser	Homo sapiens neuropilin 2 (NRP2), transcript variant 1, mRNA.
	689	NM_182970	All miRNA predictions	1.84	hsa-miR-27a	Genome browser	Homo sapiens regulating synaptic membrane exocytosis 4 (RIMS4), mRNA.
	690	NM_201279	All miRNA predictions	1.84	hsa-miR-27a	Genome browser	Homo sapiens neuropilin 2 (NRP2), transcript variant 3, mRNA.
	691	NM_001005388	All miRNA predictions	1.81	hsa-miR-27a	Genome browser	Homo sapiens neurofascin (NFASC), transcript variant 1, mRNA.
	692	NM_015090	All miRNA predictions	1.81	hsa-miR-27a	Genome browser	Homo sapiens neurofascin (NFASC), transcript variant 2, mRNA.
	693	NM_152235	All miRNA predictions	1.81	hsa-miR-27a	Genome browser	Homo sapiens splicing factor, arginine/serine-rich 8 (suppressor-of-white-apricot homolog, Drosophila) (SFRS8), transcript variant 2B, mRNA.
	694	NM_022837	All miRNA predictions	1.81	hsa-miR-27a	Genome browser	Homo sapiens hypothetical protein FLJ22833 (FLJ22833), mRNA.
	695	NM_000945	All miRNA predictions	1.8	hsa-miR-27a	Genome browser	Homo sapiens protein phosphatase 3 (formerly 2B), regulatory subunit B, 19kDa, alpha isoform (calcineurin B, type I) (PPP3R1), mRNA.
	696	NM_015270	All miRNA predictions	1.8	hsa-miR-27a	Genome browser	Homo sapiens adenylate cyclase 6 (ADCY6), transcript variant 1, mRNA.
	697	NM_020983	All miRNA predictions	1.8	hsa-miR-27a	Genome browser	Homo sapiens adenylate cyclase 6 (ADCY6), transcript variant 2, mRNA.
	698	NM_006113	All miRNA predictions	1.8	hsa-miR-27a	Genome browser	Homo sapiens vav 3 oncogene (VAV3), mRNA.
	699	NM_173822	All miRNA predictions	1.79	hsa-miR-27a	Genome browser	Homo sapiens hypothetical protein MGC39518 (MGC39518), mRNA.
	700	NM_002655	All miRNA predictions	1.78	hsa-miR-27a	Genome browser	Homo sapiens pleiomorphic adenoma gene 1 (PLAG1), mRNA.
	701	NM_018195	All miRNA predictions	1.78	hsa-miR-27a	Genome browser	Homo sapiens hypothetical protein FLJ10726 (FLJ10726), mRNA.
	702	NM_181041	All miRNA predictions	1.77	hsa-miR-27a	Genome browser	Homo sapiens polybromo 1 (PB1), mRNA.
	703	NM_012193	All miRNA predictions	1.77	hsa-miR-27a	Genome browser	Homo sapiens frizzled homolog 4 (Drosophila) (FZD4), mRNA.
	704	NM_030915	All miRNA predictions	1.76	hsa-miR-27a	Genome browser	Homo sapiens likely ortholog of mouse limb-bud and heart gene (LBH), mRNA.
	705	NM_207304	All miRNA predictions	1.75	hsa-miR-27a	Genome browser	Homo sapiens muscleblind-like 2 (Drosophila) (MBNL2), transcript variant 3, mRNA.
	706	NM_001148	All miRNA predictions	1.74	hsa-miR-27a	Genome browser	Homo sapiens ankyrin 2, neuronal (ANK2), transcript variant 1, mRNA.
	707	NM_001001434	All miRNA predictions	1.74	hsa-miR-27a	Genome browser	Homo sapiens syntaxin 16 (STX16), transcript variant 3, mRNA.
	708	NM_001219	All miRNA predictions	1.74	hsa-miR-27a	Genome browser	Homo sapiens calumenin (CALU), mRNA.
	709	NM_020977	All miRNA predictions	1.74	hsa-miR-27a	Genome browser	Homo sapiens ankyrin 2, neuronal (ANK2), transcript variant 2, mRNA.
	710	NM_032837	All miRNA predictions	1.74	hsa-miR-27a	Genome browser	Homo sapiens hypothetical protein FLJ14775 (FLJ14775), mRNA.
	711	NM_018689	All miRNA predictions	1.73	hsa-miR-27a	Genome browser	Homo sapiens KIAA1199 (KIAA1199), mRNA.
	712	NM_005197	All miRNA predictions	1.72	hsa-miR-27a	Genome browser	Homo sapiens checkpoint suppressor 1 (CHES1), mRNA.
	713	NM_144778	All miRNA predictions	1.71	hsa-miR-27a	Genome browser	Homo sapiens muscleblind-like 2 (Drosophila) (MBNL2), transcript variant 1, mRNA.
	714	NM_153812	All miRNA predictions	1.71	hsa-miR-27a	Genome browser	Homo sapiens PHD finger protein 13 (PHF13), mRNA.
	715	NM_014333	All miRNA predictions	1.68	hsa-miR-27a	Genome browser	Homo sapiens immunoglobulin superfamily, member 4 (IGSF4), mRNA.
	716	NM_022336	All miRNA predictions	1.66	hsa-miR-27a	Genome browser	Homo sapiens ectodysplasin A receptor (EDAR), mRNA.
	717	NM_020870	All miRNA predictions	1.66	hsa-miR-27a	Genome browser	Homo sapiens SH3 multiple domains 2 (SH3MD2), mRNA.
	718	NM_002957	All miRNA predictions	1.62	hsa-miR-27a	Genome browser	Homo sapiens retinoid X receptor, alpha (RXRA), mRNA.
	719	NM_015265	All miRNA predictions	1.61	hsa-miR-27a	Genome browser	Homo sapiens SATB family member 2 (SATB2), mRNA.
	720	NM_003633	All miRNA predictions	1.59	hsa-miR-27a	Genome browser	Homo sapiens ectodermal-neural cortex (with BTB-like domain) (ENC1), mRNA.
	721	NM_032041	All miRNA predictions	1.59	hsa-miR-27a	Genome browser	Homo sapiens neurocalcin delta (NCALD), mRNA.
	722	NM_001005463	All miRNA predictions	1.59	hsa-miR-27a	Genome browser	Homo sapiens early B-cell factor 3 (DKFZp667B0210), mRNA.
	723	NM_152758	All miRNA predictions	1.57	hsa-miR-27a	Genome browser	Homo sapiens YTH domain family, member 3 (YTHDF3), mRNA.
	724	NM_145117	All miRNA predictions	1.5	hsa-miR-27a	Genome browser	Homo sapiens neuron navigator 2 (NAV2), transcript variant 2, mRNA.
	725	NM_182964	All miRNA predictions	1.5	hsa-miR-27a	Genome browser	Homo sapiens neuron navigator 2 (NAV2), transcript variant 1, mRNA.
	726	NM_001396	All miRNA predictions	1.49	hsa-miR-27a	Genome browser	Homo sapiens dual-specificity tyrosine-(Y)-phosphorylation regulated kinase 1A (DYRK1A), transcript variant 1, mRNA.
	727	NM_130436	All miRNA predictions	1.49	hsa-miR-27a	Genome browser	Homo sapiens dual-specificity tyrosine-(Y)-phosphorylation regulated kinase 1A (DYRK1A), transcript variant 2, mRNA.
	728	NM_007331	All miRNA predictions	1.49	hsa-miR-27a	Genome browser	Homo sapiens Wolf-Hirschhorn syndrome candidate 1 (WHSC1), transcript variant 8, mRNA.
	729	NM_019084	All miRNA predictions	1.48	hsa-miR-27a	Genome browser	Homo sapiens cyclin J (CCNJ), mRNA.
	730	NM_025146	All miRNA predictions	1.47	hsa-miR-27a	Genome browser	Homo sapiens Mak3 homolog (S. cerevisiae) (MAK3), mRNA.
	731	NM_033274	All miRNA predictions	1.46	hsa-miR-27a	Genome browser	Homo sapiens a disintegrin and metalloproteinase domain 19 (meltrin beta) (ADAM19), transcript variant 2, mRNA.
	732	NM_018011	All miRNA predictions	1.45	hsa-miR-27a	Genome browser	Homo sapiens hypothetical protein FLJ10154 (FLJ10154), mRNA.
	733	NM_007050	All miRNA predictions	1.41	hsa-miR-27a	Genome browser	Homo sapiens protein tyrosine phosphatase, receptor type, T (PTPRT), transcript variant 2, mRNA.
	734	NM_133170	All miRNA predictions	1.41	hsa-miR-27a	Genome browser	Homo sapiens protein tyrosine phosphatase, receptor type, T (PTPRT), transcript variant 1, mRNA.
	735	NM_001002814	All miRNA predictions	1.41	hsa-miR-27a	Genome browser	Homo sapiens RAB11 family interacting protein 1 (class I) (RAB11FIP1), transcript variant 3, mRNA.
	736	NM_002460	All miRNA predictions	1.4	hsa-miR-27a	Genome browser	Homo sapiens interferon regulatory factor 4 (IRF4), mRNA.
	737	NM_001001481	All miRNA predictions	1.37	hsa-miR-27a	Genome browser	Homo sapiens hypothetical protein FLJ11011 (FLJ11011), transcript variant 1, mRNA.
	738	NM_018299	All miRNA predictions	1.37	hsa-miR-27a	Genome browser	Homo sapiens hypothetical protein FLJ11011 (FLJ11011), transcript variant 2, mRNA.
	739	NM_006722	All miRNA predictions	1.36	hsa-miR-27a	Genome browser	Homo sapiens microphthalmia-associated transcription factor (MITF), transcript variant 3, mRNA.
	740	NM_198177	All miRNA predictions	1.36	hsa-miR-27a	Genome browser	Homo sapiens microphthalmia-associated transcription factor (MITF), transcript variant 2, mRNA.
	741	NM_198159	All miRNA predictions	1.36	hsa-miR-27a	Genome browser	Homo sapiens microphthalmia-associated transcription factor (MITF), transcript variant 1, mRNA.
	742	NM_002657	All miRNA predictions	1.36	hsa-miR-27a	Genome browser	Homo sapiens pleiomorphic adenoma gene-like 2 (PLAGL2), mRNA.
	743	NM_198178	All miRNA predictions	1.36	hsa-miR-27a	Genome browser	Homo sapiens microphthalmia-associated transcription factor (MITF), transcript variant 6, mRNA.
	744	NM_000248	All miRNA predictions	1.36	hsa-miR-27a	Genome browser	Homo sapiens microphthalmia-associated transcription factor (MITF), transcript variant 4, mRNA.
	745	NM_198158	All miRNA predictions	1.36	hsa-miR-27a	Genome browser	Homo sapiens microphthalmia-associated transcription factor (MITF), transcript variant 5, mRNA.
	746	NM_001001482	All miRNA predictions	1.32	hsa-miR-27a	Genome browser	Homo sapiens hypothetical protein FLJ11011 (FLJ11011), transcript variant 3, mRNA.
	747	NM_130438	All miRNA predictions	1.32	hsa-miR-27a	Genome browser	Homo sapiens dual-specificity tyrosine-(Y)-phosphorylation regulated kinase 1A (DYRK1A), transcript variant 5, mRNA.
	748	NM_130437	All miRNA predictions	1.31	hsa-miR-27a	Genome browser	Homo sapiens dual-specificity tyrosine-(Y)-phosphorylation regulated kinase 1A (DYRK1A), transcript variant 4, mRNA.
	749	NM_153367	All miRNA predictions	1.3	hsa-miR-27a	Genome browser	Homo sapiens chromosome 10 open reading frame 56 (C10orf56), mRNA.
	750	NM_101395	All miRNA predictions	1.3	hsa-miR-27a	Genome browser	Homo sapiens dual-specificity tyrosine-(Y)-phosphorylation regulated kinase 1A (DYRK1A), transcript variant 3, mRNA.
	751	NM_018841	All miRNA predictions	1.28	hsa-miR-27a	Genome browser	Homo sapiens guanine nucleotide binding protein (G protein), gamma 12 (GNG12), mRNA.
	752	NM_013372	All miRNA predictions	1.27	hsa-miR-27a	Genome browser	Homo sapiens gremlin 1 homolog, cysteine knot superfamily (Xenopus laevis) (GREM1), mRNA.
	753	NM_005665	All miRNA predictions	1.26	hsa-miR-27a	Genome browser	Homo sapiens ecotropic viral integration site 5 (EVI5), mRNA.
	754	NM_199324	All miRNA predictions	1.25	hsa-miR-27a	Genome browser	Homo sapiens HIV-1 induced protein HIN-1 (HSHIN1), transcript variant 1, mRNA.
	755	NM_030627	All miRNA predictions	1.19	hsa-miR-27a	Genome browser	Homo sapiens cytoplasmic polyadenylation element binding protein 4 (CPEB4), mRNA.
	756	NM_006380	All miRNA predictions	1.12	hsa-miR-27a	Genome browser	Homo sapiens amyloid beta precursor protein (cytoplasmic tail) binding protein 2 (APPBP2), mRNA.
	757	NM_001128	All miRNA predictions	1.09	hsa-miR-27a	Genome browser	Homo sapiens adaptor-related protein complex 1, gamma 1 subunit (AP1G1), mRNA.
	758	NM_020443	All miRNA predictions	0.91	hsa-miR-27a	Genome browser	Homo sapiens neuron navigator 1 (NAV1), mRNA.
	759	NM_138473	All miRNA predictions	0.91	hsa-miR-27a	Genome browser	Homo sapiens Sp1 transcription factor (SP1), mRNA.
	760	NM_173582	All miRNA predictions	0.83	hsa-miR-27a	Genome browser	Homo sapiens phosphoglucomutase 2-like 1 (PGM2L1), mRNA.
hsa-let-7a
	1	NM_003483	All miRNA predictions	23.25	hsa-let-7a	Genome browser	Homo sapiens high mobility group AT-hook 2 (HMGA2), mRNA.
	2	NM_006465	All miRNA predictions	16.87	hsa-let-7a	Genome browser	Homo sapiens AT rich interactive domain 3B (BRIGHT- like) (ARID3B), mRNA.
	3	NM_015094	All miRNA predictions	10.82	hsa-let-7a	Genome browser	Homo sapiens hypermethylated in cancer 2 (HIC2), mRNA.
	4	NM_133263	All miRNA predictions	10.68	hsa-let-7a	Genome browser	Homo sapiens peroxisome proliferative activated receptor, gamma, coactivator 1, beta (PPARGC1B), mRNA.
	5	NM_020892	All miRNA predictions	10	hsa-let-7a	Genome browser	Homo sapiens deltex homolog 2 (Drosophila) (DTX2), mRNA.
	6	NM_182646	All miRNA predictions	8.75	hsa-let-7a	Genome browser	Homo sapiens cytoplasmic polyadenylation element binding protein 2 (CPEB2), transcript variant A, mRNA.
	7	NM_182485	All miRNA predictions	8.75	hsa-let-7a	Genome browser	Homo sapiens cytoplasmic polyadenylation element binding protein 2 (CPEB2), transcript variant B, mRNA.
	8	NM_020713	All miRNA predictions	7.71	hsa-let-7a	Genome browser	Homo sapiens KIAA1196 protein (KIAA1196), mRNA.
	9	NM_004359	All miRNA predictions	7.49	hsa-let-7a	Genome browser	Homo sapiens cell division cycle 34 (CDC34), mRNA.
	10	NM_201269	All miRNA predictions	7.3	hsa-let-7a	Genome browser	Homo sapiens zinc finger protein 644 (ZNF644), transcript variant 1, mRNA.
	11	NM_032186	All miRNA predictions	7.3	hsa-let-7a	Genome browser	Homo sapiens zinc finger protein 644 (ZNF644), transcript variant 3, mRNA.
	12	NM_016620	All miRNA predictions	7.3	hsa-let-7a	Genome browser	Homo sapiens zinc finger protein 644 (ZNF644), transcript variant 2, mRNA.
	13	NM_014670	All miRNA predictions	7.22	hsa-let-7a	Genome browser	Homo sapiens basic leucine zipper and W2 domains 1 (BZW1), mRNA.
	14	NM_005378	All miRNA predictions	7.13	hsa-let-7a	Genome browser	Homo sapiens v-myc myelocytomatosis viral related oncogene, neuroblastoma derived (avian) (MYCN), mRNA.
	15	NM_001759	All miRNA predictions	6.37	hsa-let-7a	Genome browser	Homo sapiens cyclin D2 (CCND2), mRNA.
	16	NM_020159	All miRNA predictions	6.36	hsa-let-7a	Genome browser	Homo sapiens SWI/SNF-related, matrix-associated actin-dependent regulator of chromatin, subfamily a, containing DEAD/H box 1 (SMARCAD1), mRNA.
	17	NM_201567	All miRNA predictions	6.3	hsa-let-7a	Genome browser	Homo sapiens cell division cycle 25A (CDC25A), transcript variant 2, mRNA.
	18	NM_001789	All miRNA predictions	6.3	hsa-let-7a	Genome browser	Homo sapiens cell division cycle 25A (CDC25A), transcript variant 1, mRNA.
	19	NM_006195	All miRNA predictions	6.29	hsa-let-7a	Genome browser	Homo sapiens pre-B-cell leukemia transcription factor 3 (PBX3), mRNA.
	20	NM_014640	All miRNA predictions	6.14	hsa-let-7a	Genome browser	Homo sapiens tubulin tyrosine ligase-like family, member 4 (TTLL4), mRNA.
	21	NM_002928	All miRNA predictions	6.1	hsa-let-7a	Genome browser	Homo sapiens regulator of G-protein signalling 16 (RGS16), mRNA.
	22	NM_017662	All miRNA predictions	5.98	hsa-let-7a	Genome browser	Homo sapiens transient receptor potential cation channel, subfamily M, member 6 (TRPM6), mRNA.
	23	NM_014923	All miRNA predictions	5.97	hsa-let-7a	Genome browser	Homo sapiens fibronectin type III domain containing 3 (FNDC3), mRNA.
	24	NM_018121	All miRNA predictions	5.74	hsa-let-7a	Genome browser	Homo sapiens chromosome 10 open reading frame 6 (C10orf6), mRNA.
	25	NM_002586	All miRNA predictions	5.71	hsa-let-7a	Genome browser	Homo sapiens pre-B-cell leukemia transcription factor 2 (PBX2), mRNA.
	26	NM_134324	All miRNA predictions	5.6	hsa-let-7a	Genome browser	Homo sapiens TAR (HIV) RNA binding protein 2 (TARBP2), transcript variant 2, mRNA.
	27	NM_177966	All miRNA predictions	5.58	hsa-let-7a	Genome browser	Homo sapiens 2'-phosphodiesterase (2'-PDE), mRNA.
	28	NM_173654	All miRNA predictions	5.46	hsa-let-7a	Genome browser	Homo sapiens hypothetical protein MGC34132 (MGC34132), mRNA.
	29	NM_020474	All miRNA predictions	5.4	hsa-let-7a	Genome browser	Homo sapiens UDP-N-acetyl-alpha-D-galactosamine:polypeptide N-acetylgalactosaminyltransferase 1 (GalNAc-T1) (GALNT1), mRNA.
	30	NM_152493	All miRNA predictions	5.39	hsa-let-7a	Genome browser	Homo sapiens FLJ25476 protein (FLJ25476), mRNA.
	31	NM_030640	All miRNA predictions	5.38	hsa-let-7a	Genome browser	Homo sapiens dual specificity phosphatase 16 (DUSP16), mRNA.
	32	NM_178007	All miRNA predictions	5.19	hsa-let-7a	Genome browser	Homo sapiens START domain containing 13 (STARD13), transcript variant beta, mRNA.
	33	NM_178006	All miRNA predictions	5.19	hsa-let-7a	Genome browser	Homo sapiens START domain containing 13 (STARD13), transcript variant alpha, mRNA.
	34	NM_021045	All miRNA predictions	5.19	hsa-let-7a	Genome browser	Homo sapiens zinc finger protein 248 (ZNF248), mRNA.
	35	NM_052851	All miRNA predictions	5.19	hsa-let-7a	Genome browser	Homo sapiens START domain containing 13 (STARD13), transcript variant gamma, mRNA.
	36	NM_182643	All miRNA predictions	5.17	hsa-let-7a	Genome browser	Homo sapiens deleted in liver cancer 1 (DLC1), transcript variant 1, mRNA.
	37	NM_006094	All miRNA predictions	5.17	hsa-let-7a	Genome browser	Homo sapiens deleted in liver cancer 1 (DLC1), transcript variant 2, mRNA.
	38	NM_130798	All miRNA predictions	5.14	hsa-let-7a	Genome browser	Homo sapiens synaptosomal-associated protein, 23kDa (SNAP23), transcript variant 2, mRNA.
	39	NM_003825	All miRNA predictions	5.14	hsa-let-7a	Genome browser	Homo sapiens synaptosomal-associated protein, 23kDa (SNAP23), transcript variant 1, mRNA.
	40	NM_000025	All miRNA predictions	5.09	hsa-let-7a	Genome browser	Homo sapiens adrenergic, beta-3-, receptor (ADRB3), mRNA.
	41	NM_016274	All miRNA predictions	5.09	hsa-let-7a	Genome browser	Homo sapiens CK2 interacting protein 1; HQ0024c protein (CKIP-1), mRNA.
	42	NM_153620	All miRNA predictions	5.04	hsa-let-7a	Genome browser	Homo sapiens homeo box A1 (HOXA1), transcript variant 2, mRNA.
	43	NM_002142	All miRNA predictions	4.95	hsa-let-7a	Genome browser	Homo sapiens homeo box A9 (HOXA9), transcript variant 2, mRNA.
	44	NM_030576	All miRNA predictions	4.93	hsa-let-7a	Genome browser	Homo sapiens hypothetical protein MGC10986 (MGC10986), mRNA.
	45	NM_206866	All miRNA predictions	4.9	hsa-let-7a	Genome browser	Homo sapiens BTB and CNC homology 1, basic leucine zipper transcription factor 1 (BACH1), transcript variant 1, mRNA.
	46	NM_001186	All miRNA predictions	4.9	hsa-let-7a	Genome browser	Homo sapiens BTB and CNC homology 1, basic leucine zipper transcription factor 1 (BACH1), transcript variant 2, mRNA.
	47	NM_005051	All miRNA predictions	4.9	hsa-let-7a	Genome browser	Homo sapiens glutaminyl-tRNA synthetase (QARS), mRNA.
	48	NM_006548	All miRNA predictions	4.89	hsa-let-7a	Genome browser	Homo sapiens IGF-II mRNA-binding protein 2 (IMP-2), mRNA.
	49	NM_173514	All miRNA predictions	4.89	hsa-let-7a	Genome browser	Homo sapiens hypothetical protein FLJ90709 (FLJ90709), mRNA.
	50	NM_004558	All miRNA predictions	4.85	hsa-let-7a	Genome browser	Homo sapiens neurturin (NRTN), mRNA.
	51	NM_022365	All miRNA predictions	4.76	hsa-let-7a	Genome browser	Homo sapiens DnaJ (Hsp40) homolog, subfamily C, member 1 (DNAJC1), mRNA.
	52	NM_013381	All miRNA predictions	4.75	hsa-let-7a	Genome browser	Homo sapiens thyrotropin-releasing hormone degrading ectoenzyme (TRHDE), mRNA.
	53	NM_002401	All miRNA predictions	4.71	hsa-let-7a	Genome browser	Homo sapiens mitogen-activated protein kinase kinase kinase 3 (MAP3K3), transcript variant 2, mRNA.
	54	NM_203351	All miRNA predictions	4.71	hsa-let-7a	Genome browser	Homo sapiens mitogen-activated protein kinase kinase kinase 3 (MAP3K3), transcript variant 1, mRNA.
	55	NM_152260	All miRNA predictions	4.67	hsa-let-7a	Genome browser	Homo sapiens chromosome 15 open reading frame 19 (C15orf19), mRNA.
	56	NM_014912	All miRNA predictions	4.66	hsa-let-7a	Genome browser	Homo sapiens cytoplasmic polyadenylation element binding protein 3 (CPEB3), mRNA.
	57	NM_153240	All miRNA predictions	4.66	hsa-let-7a	Genome browser	Homo sapiens nephronophthisis 3 (adolescent) (NPHP3), mRNA.
	58	NM_000124	All miRNA predictions	4.64	hsa-let-7a	Genome browser	Homo sapiens excision repair cross-complementing rodent repair deficiency, complementation group 6 (ERCC6), mRNA.
	59	NM_032482	All miRNA predictions	4.55	hsa-let-7a	Genome browser	Homo sapiens DOT1-like, histone H3 methyltransferase (S. cerevisiae) (DOT1L), mRNA.
	60	NM_002581	All miRNA predictions	4.53	hsa-let-7a	Genome browser	Homo sapiens pregnancy-associated plasma protein A, pappalysin 1 (PAPPA), mRNA.
	61	NM_019084	All miRNA predictions	4.48	hsa-let-7a	Genome browser	Homo sapiens cyclin J (CCNJ), mRNA.
	62	NM_173829	All miRNA predictions	4.46	hsa-let-7a	Genome browser	Homo sapiens hypothetical protein FLJ36754 (FLJ36754), mRNA.
	63	NM_032833	All miRNA predictions	4.42	hsa-let-7a	Genome browser	Homo sapiens protein phosphatase 1, regulatory (inhibitor) subunit 15B (PPP1R15B), mRNA.
	64	NM_005649	All miRNA predictions	4.41	hsa-let-7a	Genome browser	Homo sapiens zinc finger protein 354A (ZNF354A), mRNA.
	65	NM_022763	All miRNA predictions	4.37	hsa-let-7a	Genome browser	Homo sapiens factor for adipocyte differentiation 104 (FAD104), mRNA.
	66	NM_138396	All miRNA predictions	4.35	hsa-let-7a	Genome browser	Homo sapiens membrane-associated RING-CH protein IX (MARCH-IX), mRNA.
	67	NM_024674	All miRNA predictions	4.33	hsa-let-7a	Genome browser	Homo sapiens lin-28 homolog (C. elegans) (LIN28), mRNA.
	68	NM_177422	All miRNA predictions	4.3	hsa-let-7a	Genome browser	Homo sapiens eukaryotic translation initiation factor 2C, 3 (EIF2C3), transcript variant 2, mRNA.
	69	NM_024852	All miRNA predictions	4.3	hsa-let-7a	Genome browser	Homo sapiens eukaryotic translation initiation factor 2C, 3 (EIF2C3), transcript variant 1, mRNA.
	70	NM_002168	All miRNA predictions	4.29	hsa-let-7a	Genome browser	Homo sapiens isocitrate dehydrogenase 2 (NADP+), mitochondrial (IDH2), mRNA.
	71	NM_020155	All miRNA predictions	4.26	hsa-let-7a	Genome browser	Homo sapiens chromosome 11 hypothetical protein ORF4 (C11ORF4), mRNA.
	72	NM_173582	All miRNA predictions	4.21	hsa-let-7a	Genome browser	Homo sapiens phosphoglucomutase 2-like 1 (PGM2L1), mRNA.
	73	NM_012214	All miRNA predictions	4.18	hsa-let-7a	Genome browser	Homo sapiens mannosyl (alpha-1,3-)-glycoprotein beta-1,4-N-acetylglucosaminyltransferase, isoenzyme A (MGAT4A), mRNA.
	74	NM_005274	All miRNA predictions	4.18	hsa-let-7a	Genome browser	Homo sapiens guanine nucleotide binding protein (G protein), gamma 5 (GNG5), mRNA.
	75	NM_153223	All miRNA predictions	4.17	hsa-let-7a	Genome browser	Homo sapiens hypothetical protein FLJ36090 (FLJ36090), mRNA.
	76	NM_152998	All miRNA predictions	4.14	hsa-let-7a	Genome browser	Homo sapiens enhancer of zeste homolog 2 (Drosophila) (EZH2), transcript variant 2, mRNA.
	77	NM_004456	All miRNA predictions	4.14	hsa-let-7a	Genome browser	Homo sapiens enhancer of zeste homolog 2 (Drosophila) (EZH2), transcript variant 1, mRNA.
	78	NM_173685	All miRNA predictions	4.11	hsa-let-7a	Genome browser	Homo sapiens hypothetical protein FLJ32440 (FLJ32440), mRNA.
	79	NM_198465	All miRNA predictions	4.11	hsa-let-7a	Genome browser	Homo sapiens Nik related kinase (NRK), mRNA.
	80	NM_182569	All miRNA predictions	4.09	hsa-let-7a	Genome browser	Homo sapiens hypothetical protein FLJ37451 (FLJ37451), mRNA.
	81	NM_000600	All miRNA predictions	4.08	hsa-let-7a	Genome browser	Homo sapiens interleukin 6 (interferon, beta 2) (IL6), mRNA.
	82	NM_000212	All miRNA predictions	4.07	hsa-let-7a	Genome browser	Homo sapiens integrin, beta 3 (platelet glycoprotein IIIa, antigen CD61) (ITGB3), mRNA.
	83	NM_007283	All miRNA predictions	4.04	hsa-let-7a	Genome browser	Homo sapiens monoglyceride lipase (MGLL), transcript variant 1, mRNA.
	84	NM_001003794	All miRNA predictions	4.04	hsa-let-7a	Genome browser	Homo sapiens monoglyceride lipase (MGLL), transcript variant 2, mRNA.
	85	NM_017644	All miRNA predictions	4.03	hsa-let-7a	Genome browser	Homo sapiens DRE1 protein (DRE1), mRNA.
	86	NM_007242	All miRNA predictions	4.03	hsa-let-7a	Genome browser	Homo sapiens DEAD (Asp-Glu-Ala-As) box polypeptide 19 (DDX19), mRNA.
	87	NM_032231	All miRNA predictions	3.98	hsa-let-7a	Genome browser	Homo sapiens hypothetical protein FLJ22875 (FLJ22875), mRNA.
	88	NM_153377	All miRNA predictions	3.98	hsa-let-7a	Genome browser	Homo sapiens leucine-rich repeats and immunoglobulin-like domains 3 (LRIG3), mRNA.
	89	NM_022749	All miRNA predictions	3.97	hsa-let-7a	Genome browser	Homo sapiens retinoic acid induced 16 (RAI16), mRNA.
	90	NM_139131	All miRNA predictions	3.97	hsa-let-7a	Genome browser	Homo sapiens nucleoporin 98kDa (NUP98), transcript variant 2, mRNA.
	91	NM_017911	All miRNA predictions	3.96	hsa-let-7a	Genome browser	Homo sapiens chromosome 22 open reading frame 8 (C22orf8), mRNA.
	92	NM_015866	All miRNA predictions	3.95	hsa-let-7a	Genome browser	Homo sapiens PR domain containing 2, with ZNF domain (PRDM2), transcript variant 2, mRNA.
	93	NM_014245	All miRNA predictions	3.89	hsa-let-7a	Genome browser	Homo sapiens ring finger protein 7 (RNF7), transcript variant 1, mRNA.
	94	NM_006831	All miRNA predictions	3.88	hsa-let-7a	Genome browser	Homo sapiens ATP/GTP-binding protein (HEAB), mRNA.
	95	NM_015346	All miRNA predictions	3.87	hsa-let-7a	Genome browser	Homo sapiens zinc finger, FYVE domain containing 26 (ZFYVE26), mRNA.
	96	NM_001151	All miRNA predictions	3.87	hsa-let-7a	Genome browser	Homo sapiens solute carrier family 25 (mitochondrial carrier; adenine nucleotide translocator), member 4 (SLC25A4), nuclear gene encoding mitochondrial protein, mRNA.
	97	NM_173560	All miRNA predictions	3.81	hsa-let-7a	Genome browser	Homo sapiens regulatory factor X domain containing 1 (RFXDC1), mRNA.
	98	NM_014038	All miRNA predictions	3.78	hsa-let-7a	Genome browser	Homo sapiens basic leucine zipper and W2 domains 2 (BZW2), mRNA.
	99	NM_207191	All miRNA predictions	3.77	hsa-let-7a	Genome browser	Homo sapiens a disintegrin and metalloproteinase domain 15 (metargidin) (ADAM15), transcript variant 1, mRNA.
	100	NM_152699	All miRNA predictions	3.73	hsa-let-7a	Genome browser	Homo sapiens SUMO1/sentrin specific protease 5 (SENP5), mRNA.
	101	NM_053056	All miRNA predictions	3.71	hsa-let-7a	Genome browser	Homo sapiens cyclin D1 (PRAD1: parathyroid adenomatosis 1) (CCND1), mRNA.
	102	NM_002076	All miRNA predictions	3.71	hsa-let-7a	Genome browser	Homo sapiens glucosamine (N-acetyl)-6-sulfatase (Sanfilippo disease IIID) (GNS), mRNA.
	103	NM_183237	All miRNA predictions	3.69	hsa-let-7a	Genome browser	Homo sapiens ring finger protein 7 (RNF7), transcript variant 3, mRNA.
	104	NM_032557	All miRNA predictions	3.68	hsa-let-7a	Genome browser	Homo sapiens ubiquitin specific protease 38 (USP38), mRNA.
	105	NM_000403	All miRNA predictions	3.68	hsa-let-7a	Genome browser	Homo sapiens UDP-galactose-4-epimerase (GALE), transcript variant 1, mRNA.
	106	NM_002071	All miRNA predictions	3.65	hsa-let-7a	Genome browser	Homo sapiens guanine nucleotide binding protein (G protein), alpha activating activity polypeptide, olfactory type (GNAL), transcript variant 2, mRNA.
	107	NM_001100	All miRNA predictions	3.65	hsa-let-7a	Genome browser	Homo sapiens actin, alpha 1, skeletal muscle (ACTA1), mRNA.
	108	NM_018173	All miRNA predictions	3.65	hsa-let-7a	Genome browser	Homo sapiens hypothetical protein FLJ10665 (FLJ10665), mRNA.
	109	NM_030627	All miRNA predictions	3.63	hsa-let-7a	Genome browser	Homo sapiens cytoplasmic polyadenylation element binding protein 4 (CPEB4), mRNA.
	110	NM_015117	All miRNA predictions	3.59	hsa-let-7a	Genome browser	Homo sapiens zinc finger CCCH type domain containing 3 (ZC3HDC3), mRNA.
	111	NM_145259	All miRNA predictions	3.58	hsa-let-7a	Genome browser	Homo sapiens activin A receptor, type IC (ACVR1C), mRNA.
	112	NM_012080	All miRNA predictions	3.57	hsa-let-7a	Genome browser	Homo sapiens haloacid dehalogenase-like hydrolase domain containing 1A (HDHD1A), mRNA.
	113	NM_022078	All miRNA predictions	3.56	hsa-let-7a	Genome browser	Homo sapiens hypothetical protein FLJ12455 (FLJ12455), mRNA.
	114	NM_016040	All miRNA predictions	3.56	hsa-let-7a	Genome browser	Homo sapiens CGI-100 protein (CGI-100), mRNA.
	115	NM_198686	All miRNA predictions	3.55	hsa-let-7a	Genome browser	Homo sapiens RAB15, member RAS onocogene family (RAB15), mRNA.
	116	NM_016572	All miRNA predictions	3.54	hsa-let-7a	Genome browser	Homo sapiens ubiquitin specific protease 21 (USP21), transcript variant 2, mRNA.
	117	NM_018688	All miRNA predictions	3.54	hsa-let-7a	Genome browser	Homo sapiens bridging integrator 3 (BIN3), mRNA.
	118	NM_005700	All miRNA predictions	3.54	hsa-let-7a	Genome browser	Homo sapiens dipeptidylpeptidase 3 (DPP3), transcript variant 1, mRNA.
	119	NM_012475	All miRNA predictions	3.54	hsa-let-7a	Genome browser	Homo sapiens ubiquitin specific protease 21 (USP21), transcript variant 1, mRNA.
	120	NM_021956	All miRNA predictions	3.52	hsa-let-7a	Genome browser	Homo sapiens glutamate receptor, ionotropic, kainate 2 (GRIK2), transcript variant 1, mRNA.
	121	NM_183063	All miRNA predictions	3.52	hsa-let-7a	Genome browser	Homo sapiens ring finger protein 7 (RNF7), transcript variant 2, mRNA.
	122	NM_182978	All miRNA predictions	3.51	hsa-let-7a	Genome browser	Homo sapiens guanine nucleotide binding protein (G protein), alpha activating activity polypeptide, olfactory type (GNAL), transcript variant 1, mRNA.
	123	NM_005824	All miRNA predictions	3.51	hsa-let-7a	Genome browser	Homo sapiens leucine rich repeat containing 17 (LRRC17), mRNA.
	124	NM_000720	All miRNA predictions	3.51	hsa-let-7a	Genome browser	Homo sapiens calcium channel, voltage-dependent, L type, alpha 1D subunit (CACNA1D), mRNA.
	125	NM_014309	All miRNA predictions	3.51	hsa-let-7a	Genome browser	Homo sapiens RNA binding motif protein 9 (RBM9), mRNA.
	126	NM_017789	All miRNA predictions	3.5	hsa-let-7a	Genome browser	Homo sapiens sema domain, immunoglobulin domain (Ig), transmembrane domain (TM) and short cytoplasmic domain, (semaphorin) 4C (SEMA4C), mRNA.
	127	NM_181093	All miRNA predictions	3.49	hsa-let-7a	Genome browser	Homo sapiens ezrin-binding partner PACE-1 (PACE-1), transcript variant 2, mRNA.
	128	NM_000024	All miRNA predictions	3.49	hsa-let-7a	Genome browser	Homo sapiens adrenergic, beta-2-, receptor, surface (ADRB2), mRNA.
	129	NM_000103	All miRNA predictions	3.49	hsa-let-7a	Genome browser	Homo sapiens cytochrome P450, family 19, subfamily A, polypeptide 1 (CYP19A1), transcript variant 1, mRNA.
	130	NM_031226	All miRNA predictions	3.49	hsa-let-7a	Genome browser	Homo sapiens cytochrome P450, family 19, subfamily A, polypeptide 1 (CYP19A1), transcript variant 2, mRNA.
	131	NM_001005473	All miRNA predictions	3.48	hsa-let-7a	Genome browser	Homo sapiens phosphatidylinositol-specific phospholipase C, X domain containing 3 (PLCXD3), mRNA.
	132	NM_005466	All miRNA predictions	3.48	hsa-let-7a	Genome browser	Homo sapiens mediator of RNA polymerase II transcription, subunit 6 homolog (yeast) (MED6), mRNA.
	133	NM_015565	All miRNA predictions	3.47	hsa-let-7a	Genome browser	Homo sapiens zinc finger protein 294 (ZNF294), mRNA.
	134	NM_174911	All miRNA predictions	3.46	hsa-let-7a	Genome browser	Homo sapiens breast cancer membrane protein 101 (NSE2), mRNA.
	135	NM_005793	All miRNA predictions	3.45	hsa-let-7a	Genome browser	Homo sapiens non-metastatic cells 6, protein expressed in (nucleoside-diphosphate kinase) (NME6), mRNA.
	136	NM_198963	All miRNA predictions	3.44	hsa-let-7a	Genome browser	Homo sapiens DEAH (Asp-Glu-Ala-Asp/His) box polypeptide 57 (DHX57), transcript variant 1, mRNA.
	137	NM_004199	All miRNA predictions	3.43	hsa-let-7a	Genome browser	Homo sapiens procollagen-proline, 2-oxoglutarate 4-dioxygenase (proline 4-hydroxylase), alpha polypeptide II (P4HA2), mRNA.
	138	NM_057158	All miRNA predictions	3.42	hsa-let-7a	Genome browser	Homo sapiens dual specificity phosphatase 4 (DUSP4), transcript variant 2, mRNA.
	139	NM_005415	All miRNA predictions	3.42	hsa-let-7a	Genome browser	Homo sapiens solute carrier family 20 (phosphate transporter), member 1 (SLC20A1), mRNA.
	140	NM_001394	All miRNA predictions	3.42	hsa-let-7a	Genome browser	Homo sapiens dual specificity phosphatase 4 (DUSP4), transcript variant 1, mRNA.
	141	NM_024501	All miRNA predictions	3.39	hsa-let-7a	Genome browser	Homo sapiens homeo box D1 (HOXD1), mRNA.
	142	NM_012172	All miRNA predictions	3.39	hsa-let-7a	Genome browser	Homo sapiens F-box protein 24 (FBXO24), transcript variant 2, mRNA.
	143	NM_183416	All miRNA predictions	3.39	hsa-let-7a	Genome browser	Homo sapiens kinesin family member 1B (KIF1B), transcript variant 2, mRNA.
	144	NM_021210	All miRNA predictions	3.38	hsa-let-7a	Genome browser	Homo sapiens trafficking protein particle complex 1 (TRAPPC1), mRNA.
	145	NM_014042	All miRNA predictions	3.38	hsa-let-7a	Genome browser	Homo sapiens DKFZP564M082 protein (DKFZP564M082), mRNA.
	146	NM_018053	All miRNA predictions	3.38	hsa-let-7a	Genome browser	Homo sapiens hypothetical protein FLJ10307 (FLJ10307), mRNA.
	147	NM_147159	All miRNA predictions	3.37	hsa-let-7a	Genome browser	Homo sapiens opioid receptor, sigma 1 (OPRS1), transcript variant 4, mRNA.
	148	NM_203453	All miRNA predictions	3.36	hsa-let-7a	Genome browser	Homo sapiens hypothetical LOC403313 (LOC403313), mRNA.
	149	NM_057089	All miRNA predictions	3.36	hsa-let-7a	Genome browser	Homo sapiens adaptor-related protein complex 1, sigma 1 subunit (AP1S1), transcript variant 2, mRNA.
	150	NM_024663	All miRNA predictions	3.35	hsa-let-7a	Genome browser	Homo sapiens aminopeptidase-like 1 (NPEPL1), mRNA.
	151	NM_001001557	All miRNA predictions	3.34	hsa-let-7a	Genome browser	Homo sapiens growth differentiation factor 6 (GDF6), mRNA.
	152	NM_018387	All miRNA predictions	3.34	hsa-let-7a	Genome browser	Homo sapiens spermatid perinuclear RNA binding protein (STRBP), mRNA.
	153	NM_032932	All miRNA predictions	3.33	hsa-let-7a	Genome browser	Homo sapiens RAB11 family interacting protein 4 (class II) (RAB11FIP4), mRNA.
	154	NM_003640	All miRNA predictions	3.33	hsa-let-7a	Genome browser	Homo sapiens inhibitor of kappa light polypeptide gene enhancer in B-cells, kinase complex-associated protein (IKBKAP), mRNA.
	155	NM_003635	All miRNA predictions	3.33	hsa-let-7a	Genome browser	Homo sapiens N-deacetylase/N-sulfotransferase (heparan glucosaminyl) 2 (NDST2), mRNA.
	156	NM_004884	All miRNA predictions	3.32	hsa-let-7a	Genome browser	Homo sapiens putative neuronal cell adhesion molecule (PUNC), mRNA.
	157	NM_025168	All miRNA predictions	3.32	hsa-let-7a	Genome browser	Homo sapiens leucine rich repeat containing 1 (LRRC1), mRNA.
	158	NM_007001	All miRNA predictions	3.31	hsa-let-7a	Genome browser	Homo sapiens solute carrier family 35, member D2 (SLC35D2), mRNA.
	159	NM_014813	All miRNA predictions	3.3	hsa-let-7a	Genome browser	Homo sapiens leucine-rich repeats and immunoglobulin-like domains 2 (LRIG2), mRNA.
	160	NM_021627	All miRNA predictions	3.3	hsa-let-7a	Genome browser	Homo sapiens SUMO1/sentrin/SMT3 specific protease 2 (SENP2), mRNA.
	161	NM_133174	All miRNA predictions	3.29	hsa-let-7a	Genome browser	Homo sapiens amyloid beta (A4) precursor protein-binding, family B, member 3 (APBB3), transcript variant 1, mRNA.
	162	NM_133172	All miRNA predictions	3.29	hsa-let-7a	Genome browser	Homo sapiens amyloid beta (A4) precursor protein-binding, family B, member 3 (APBB3), transcript variant 3, mRNA.
	163	NM_006051	All miRNA predictions	3.29	hsa-let-7a	Genome browser	Homo sapiens amyloid beta (A4) precursor protein-binding, family B, member 3 (APBB3), transcript variant 4, mRNA.
	164	NM_133173	All miRNA predictions	3.29	hsa-let-7a	Genome browser	Homo sapiens amyloid beta (A4) precursor protein-binding, family B, member 3 (APBB3), transcript variant 2, mRNA.
	165	NM_003745	All miRNA predictions	3.28	hsa-let-7a	Genome browser	Homo sapiens suppressor of cytokine signaling 1 (SOCS1), mRNA.
	166	NM_001951	All miRNA predictions	3.26	hsa-let-7a	Genome browser	Homo sapiens E2F transcription factor 5, p130-binding (E2F5), mRNA.
	167	NM_172037	All miRNA predictions	3.25	hsa-let-7a	Genome browser	Homo sapiens retinol dehydrogenase 10 (all-trans) (RDH10), mRNA.
	168	NM_005586	All miRNA predictions	3.24	hsa-let-7a	Genome browser	Homo sapiens MyoD family inhibitor (MDFI), mRNA.
	169	NM_012268	All miRNA predictions	3.23	hsa-let-7a	Genome browser	Homo sapiens phospholipase D3 (PLD3), mRNA.
	170	NM_147160	All miRNA predictions	3.23	hsa-let-7a	Genome browser	Homo sapiens opioid receptor, sigma 1 (OPRS1), transcript variant 5, mRNA.
	171	NM_007371	All miRNA predictions	3.23	hsa-let-7a	Genome browser	Homo sapiens bromodomain containing 3 (BRD3), mRNA.
	172	NM_202467	All miRNA predictions	3.2	hsa-let-7a	Genome browser	Homo sapiens regulator of G-protein signalling 19 interacting protein 1 (RGS19IP1), transcript variant 2, mRNA.
	173	NM_021093	All miRNA predictions	3.2	hsa-let-7a	Genome browser	Homo sapiens peptide YY, 2 (seminalplasmin) (PYY2), mRNA.
	174	NM_005716	All miRNA predictions	3.2	hsa-let-7a	Genome browser	Homo sapiens regulator of G-protein signalling 19 interacting protein 1 (RGS19IP1), transcript variant 1, mRNA.
	175	NM_202470	All miRNA predictions	3.2	hsa-let-7a	Genome browser	Homo sapiens regulator of G-protein signalling 19 interacting protein 1 (RGS19IP1), transcript variant 5, mRNA.
	176	NM_202469	All miRNA predictions	3.2	hsa-let-7a	Genome browser	Homo sapiens regulator of G-protein signalling 19 interacting protein 1 (RGS19IP1), transcript variant 4, mRNA.
	177	NM_202494	All miRNA predictions	3.2	hsa-let-7a	Genome browser	Homo sapiens regulator of G-protein signalling 19 interacting protein 1 (RGS19IP1), transcript variant 6, mRNA.
	178	NM_013309	All miRNA predictions	3.2	hsa-let-7a	Genome browser	Homo sapiens solute carrier family 30 (zinc transporter), member 4 (SLC30A4), mRNA.
	179	NM_202468	All miRNA predictions	3.2	hsa-let-7a	Genome browser	Homo sapiens regulator of G-protein signalling 19 interacting protein 1 (RGS19IP1), transcript variant 3, mRNA.
	180	NM_005834	All miRNA predictions	3.19	hsa-let-7a	Genome browser	Homo sapiens translocase of inner mitochondrial membrane 17 homolog B (yeast) (TIMM17B), mRNA.
	181	NM_016231	All miRNA predictions	3.19	hsa-let-7a	Genome browser	Homo sapiens nemo like kinase (NLK), mRNA.
	182	NM_175768	All miRNA predictions	3.19	hsa-let-7a	Genome browser	Homo sapiens glutamate receptor, ionotropic, kainate 2 (GRIK2), transcript variant 2, mRNA.
	183	NM_181528	All miRNA predictions	3.17	hsa-let-7a	Genome browser	Homo sapiens N-acetyltransferase 5 (ARD1 homolog, S. cerevisiae) (NAT5), transcript variant 3, mRNA.
	184	NM_152890	All miRNA predictions	3.16	hsa-let-7a	Genome browser	Homo sapiens collagen, type XXIV, alpha 1 (COL24A1), mRNA.
	185	NM_052839	All miRNA predictions	3.15	hsa-let-7a	Genome browser	Homo sapiens pannexin 2 (PANX2), mRNA.
	186	NM_005224	All miRNA predictions	3.15	hsa-let-7a	Genome browser	Homo sapiens AT rich interactive domain 3A (BRIGHT- like) (ARID3A), mRNA.
	187	NM_000914	All miRNA predictions	3.15	hsa-let-7a	Genome browser	Homo sapiens opioid receptor, mu 1 (OPRM1), mRNA.
	188	NM_017564	All miRNA predictions	3.14	hsa-let-7a	Genome browser	Homo sapiens stabilin 2 (STAB2), mRNA.
	189	NM_002188	All miRNA predictions	3.13	hsa-let-7a	Genome browser	Homo sapiens interleukin 13 (IL13), mRNA.
	190	NM_001860	All miRNA predictions	3.12	hsa-let-7a	Genome browser	Homo sapiens solute carrier family 31 (copper transporters), member 2 (SLC31A2), mRNA.
	191	NM_182767	All miRNA predictions	3.11	hsa-let-7a	Genome browser	Homo sapiens solute carrier family 6 (neurotransmitter transporter), member 15 (SLC6A15), mRNA.
	192	NM_032016	All miRNA predictions	3.11	hsa-let-7a	Genome browser	Homo sapiens STARD3 N-terminal like (STARD3NL), mRNA.
	193	NM_207442	All miRNA predictions	3.1	hsa-let-7a	Genome browser	Homo sapiens FLJ39779 protein (FLJ39779), mRNA.
	194	NM_030958	All miRNA predictions	3.09	hsa-let-7a	Genome browser	Homo sapiens solute carrier organic anion transporter family, member 5A1 (SLCO5A1), mRNA.
	195	NM_032866	All miRNA predictions	3.08	hsa-let-7a	Genome browser	Homo sapiens cingulin-like 1 (CGNL1), mRNA.
	196	NM_000639	All miRNA predictions	3.08	hsa-let-7a	Genome browser	Homo sapiens tumor necrosis factor (ligand) superfamily, member 6 (TNFSF6), mRNA.
	197	NM_006380	All miRNA predictions	3.07	hsa-let-7a	Genome browser	Homo sapiens amyloid beta precursor protein (cytoplasmic tail) binding protein 2 (APPBP2), mRNA.
	198	NM_005940	All miRNA predictions	3.06	hsa-let-7a	Genome browser	Homo sapiens matrix metalloproteinase 11 (stromelysin 3) (MMP11), mRNA.
	199	NM_018490	All miRNA predictions	3.06	hsa-let-7a	Genome browser	Homo sapiens leucine-rich repeat-containing G protein-coupled receptor 4 (LGR4), mRNA.
	200	NM_004612	All miRNA predictions	3.06	hsa-let-7a	Genome browser	Homo sapiens transforming growth factor, beta receptor I (activin A receptor type II-like kinase, 53kDa) (TGFBR1), mRNA.
	201	NM_020423	All miRNA predictions	3.06	hsa-let-7a	Genome browser	Homo sapiens ezrin-binding partner PACE-1 (PACE-1), transcript variant 1, mRNA.
	202	NM_006267	All miRNA predictions	3.06	hsa-let-7a	Genome browser	Homo sapiens RAN binding protein 2 (RANBP2), mRNA.
	203	NM_012129	All miRNA predictions	3.06	hsa-let-7a	Genome browser	Homo sapiens claudin 12 (CLDN12), mRNA.
	204	NM_001395	All miRNA predictions	3.05	hsa-let-7a	Genome browser	Homo sapiens dual specificity phosphatase 9 (DUSP9), mRNA.
	205	NM_018433	All miRNA predictions	3.05	hsa-let-7a	Genome browser	Homo sapiens jumonji domain containing 1A (JMJD1A), mRNA.
	206	NM_003831	All miRNA predictions	3.05	hsa-let-7a	Genome browser	Homo sapiens RIO kinase 3 (yeast) (RIOK3), transcript variant 1, mRNA.
	207	NM_007361	All miRNA predictions	3.04	hsa-let-7a	Genome browser	Homo sapiens nidogen 2 (osteonidogen) (NID2), mRNA.
	208	NM_004417	All miRNA predictions	3.03	hsa-let-7a	Genome browser	Homo sapiens dual specificity phosphatase 1 (DUSP1), mRNA.
	209	NM_006016	All miRNA predictions	3.03	hsa-let-7a	Genome browser	Homo sapiens CD164 antigen, sialomucin (CD164), mRNA.
	210	NM_000189	All miRNA predictions	3.02	hsa-let-7a	Genome browser	Homo sapiens hexokinase 2 (HK2), mRNA.
	211	NM_024573	All miRNA predictions	3.01	hsa-let-7a	Genome browser	Homo sapiens chromosome 6 open reading frame 211 (C6orf211), mRNA.
	212	NM_031481	All miRNA predictions	2.99	hsa-let-7a	Genome browser	Homo sapiens solute carrier family 25 (mitochondrial carrier), member 18 (SLC25A18), mRNA.
	213	NM_152836	All miRNA predictions	2.97	hsa-let-7a	Genome browser	Homo sapiens sorting nexin 16 (SNX16), transcript variant 2, mRNA.
	214	NM_004407	All miRNA predictions	2.97	hsa-let-7a	Genome browser	Homo sapiens dentin matrix acidic phosphoprotein (DMP1), mRNA.
	215	NM_152837	All miRNA predictions	2.97	hsa-let-7a	Genome browser	Homo sapiens sorting nexin 16 (SNX16), transcript variant 3, mRNA.
	216	NM_022133	All miRNA predictions	2.97	hsa-let-7a	Genome browser	Homo sapiens sorting nexin 16 (SNX16), transcript variant 1, mRNA.
	217	NM_001273	All miRNA predictions	2.97	hsa-let-7a	Genome browser	Homo sapiens chromodomain helicase DNA binding protein 4 (CHD4), mRNA.
	218	NM_018984	All miRNA predictions	2.96	hsa-let-7a	Genome browser	Homo sapiens slingshot homolog 1 (Drosophila) (SSH1), mRNA.
	219	NM_001004304	All miRNA predictions	2.96	hsa-let-7a	Genome browser	Homo sapiens hypothetical protein LOC283337 (LOC283337), mRNA.
	220	NM_033450	All miRNA predictions	2.95	hsa-let-7a	Genome browser	Homo sapiens ATP-binding cassette, sub-family C (CFTR/MRP), member 10 (ABCC10), mRNA.
	221	NM_019085	All miRNA predictions	2.95	hsa-let-7a	Genome browser	Homo sapiens F-box and leucine-rich repeat protein 19 (FBXL19), mRNA.
	222	NM_152896	All miRNA predictions	2.95	hsa-let-7a	Genome browser	Homo sapiens ubiquitin-like, containing PHD and RING finger domains, 2 (UHRF2), transcript variant 2, mRNA.
	223	NM_198563	All miRNA predictions	2.94	hsa-let-7a	Genome browser	Homo sapiens Similar to RIKEN cDNA 1810038N08 gene (MGC52022), mRNA.
	224	NM_024713	All miRNA predictions	2.94	hsa-let-7a	Genome browser	Homo sapiens chromosome 15 open reading frame 29 (C15orf29), mRNA.
	225	NM_016174	All miRNA predictions	2.94	hsa-let-7a	Genome browser	Homo sapiens cerebral endothelial cell adhesion molecule 1 (CEECAM1), mRNA.
	226	NM_012097	All miRNA predictions	2.92	hsa-let-7a	Genome browser	Homo sapiens ADP-ribosylation factor-like 5 (ARL5), transcript variant 1, mRNA.
	227	NM_177985	All miRNA predictions	2.92	hsa-let-7a	Genome browser	Homo sapiens ADP-ribosylation factor-like 5 (ARL5), transcript variant 2, mRNA.
	228	NM_016125	All miRNA predictions	2.91	hsa-let-7a	Genome browser	Homo sapiens PTD016 protein (LOC51136), mRNA.
	229	NM_000555	All miRNA predictions	2.89	hsa-let-7a	Genome browser	Homo sapiens doublecortex; lissencephaly, X-linked (doublecortin) (DCX), transcript variant 1, mRNA.
	230	NM_178151	All miRNA predictions	2.89	hsa-let-7a	Genome browser	Homo sapiens doublecortex; lissencephaly, X-linked (doublecortin) (DCX), transcript variant 4, mRNA.
	231	NM_178153	All miRNA predictions	2.89	hsa-let-7a	Genome browser	Homo sapiens doublecortex; lissencephaly, X-linked (doublecortin) (DCX), transcript variant 3, mRNA.
	232	NM_022726	All miRNA predictions	2.89	hsa-let-7a	Genome browser	Homo sapiens elongation of very long chain fatty acids (FEN1/Elo2, SUR4/Elo3, yeast)-like 4 (ELOVL4), mRNA.
	233	NM_178152	All miRNA predictions	2.89	hsa-let-7a	Genome browser	Homo sapiens doublecortex; lissencephaly, X-linked (doublecortin) (DCX), transcript variant 2, mRNA.
	234	NM_199331	All miRNA predictions	2.87	hsa-let-7a	Genome browser	Homo sapiens homer homolog 2 (Drosophila) (HOMER2), transcript variant 3, mRNA.
	235	NM_199332	All miRNA predictions	2.87	hsa-let-7a	Genome browser	Homo sapiens homer homolog 2 (Drosophila) (HOMER2), transcript variant 4, mRNA.
	236	NM_006951	All miRNA predictions	2.87	hsa-let-7a	Genome browser	Homo sapiens TAF5 RNA polymerase II, TATA box binding protein (TBP)-associated factor, 100kDa (TAF5), mRNA.
	237	NM_004520	All miRNA predictions	2.87	hsa-let-7a	Genome browser	Homo sapiens kinesin heavy chain member 2 (KIF2), mRNA.
	238	NM_054110	All miRNA predictions	2.86	hsa-let-7a	Genome browser	Homo sapiens UDP-N-acetyl-alpha-D-galactosamine:polypeptide N-acetylgalactosaminyltransferase-like 2 (GALNTL2), mRNA.
	239	NM_004645	All miRNA predictions	2.86	hsa-let-7a	Genome browser	Homo sapiens coilin (COIL), mRNA.
	240	NM_005009	All miRNA predictions	2.86	hsa-let-7a	Genome browser	Homo sapiens non-metastatic cells 4, protein expressed in (NME4), mRNA.
	241	NM_145906	All miRNA predictions	2.84	hsa-let-7a	Genome browser	Homo sapiens RIO kinase 3 (yeast) (RIOK3), transcript variant 2, mRNA.
	242	NM_139244	All miRNA predictions	2.84	hsa-let-7a	Genome browser	Homo sapiens syntaxin binding protein 5 (tomosyn) (STXBP5), mRNA.
	243	NM_017780	All miRNA predictions	2.83	hsa-let-7a	Genome browser	Homo sapiens chromodomain helicase DNA binding protein 7 (CHD7), mRNA.
	244	NM_014345	All miRNA predictions	2.82	hsa-let-7a	Genome browser	Homo sapiens zinc finger protein 318 (ZNF318), mRNA.
	245	NM_004277	All miRNA predictions	2.82	hsa-let-7a	Genome browser	Homo sapiens solute carrier family 25, member 27 (SLC25A27), nuclear gene encoding mitochondrial protein, mRNA.
	246	NM_213651	All miRNA predictions	2.81	hsa-let-7a	Genome browser	Homo sapiens solute carrier family 25 (mitochondrial carrier; phosphate carrier), member 24 (SLC25A24), transcript variant 2, mRNA.
	247	NM_020836	All miRNA predictions	2.81	hsa-let-7a	Genome browser	Homo sapiens brain-enriched guanylate kinase-associated protein (KIAA1446), mRNA.
	248	NM_013386	All miRNA predictions	2.81	hsa-let-7a	Genome browser	Homo sapiens solute carrier family 25 (mitochondrial carrier; phosphate carrier), member 24 (SLC25A24), transcript variant 1, mRNA.
	249	NM_014139	All miRNA predictions	2.81	hsa-let-7a	Genome browser	Homo sapiens sodium channel, voltage-gated, type XI, alpha (SCN11A), mRNA.
	250	NM_152739	All miRNA predictions	2.81	hsa-let-7a	Genome browser	Homo sapiens homeo box A9 (HOXA9), transcript variant 1, mRNA.
	251	NM_004735	All miRNA predictions	2.8	hsa-let-7a	Genome browser	Homo sapiens leucine rich repeat (in FLII) interacting protein 1 (LRRFIP1), mRNA.
	252	NM_004756	All miRNA predictions	2.8	hsa-let-7a	Genome browser	Homo sapiens numb homolog (Drosophila)-like (NUMBL), mRNA.
	253	NM_003618	All miRNA predictions	2.8	hsa-let-7a	Genome browser	Homo sapiens mitogen-activated protein kinase kinase kinase kinase 3 (MAP4K3), mRNA.
	254	NM_015103	All miRNA predictions	2.8	hsa-let-7a	Genome browser	Homo sapiens plexin D1 (PLXND1), mRNA.
	255	NM_015548	All miRNA predictions	2.78	hsa-let-7a	Genome browser	Homo sapiens dystonin (DST), transcript variant 1eA, mRNA.
	256	NM_004922	All miRNA predictions	2.78	hsa-let-7a	Genome browser	Homo sapiens SEC24 related gene family, member C (S. cerevisiae) (SEC24C), transcript variant 1, mRNA.
	257	NM_198597	All miRNA predictions	2.78	hsa-let-7a	Genome browser	Homo sapiens SEC24 related gene family, member C (S. cerevisiae) (SEC24C), transcript variant 2, mRNA.
	258	NM_138471	All miRNA predictions	2.77	hsa-let-7a	Genome browser	Homo sapiens hypothetical protein BC007540 (LOC144097), mRNA.
	259	NM_017495	All miRNA predictions	2.77	hsa-let-7a	Genome browser	Homo sapiens RNA-binding region (RNP1, RRM) containing 1 (RNPC1), transcript variant 1, mRNA.
	260	NM_175865	All miRNA predictions	2.75	hsa-let-7a	Genome browser	Homo sapiens ELYS transcription factor-like protein TMBS62 (ELYS), mRNA.
	261	NM_170665	All miRNA predictions	2.75	hsa-let-7a	Genome browser	Homo sapiens ATPase, Ca++ transporting, cardiac muscle, slow twitch 2 (ATP2A2), transcript variant 1, mRNA.
	262	NM_018061	All miRNA predictions	2.74	hsa-let-7a	Genome browser	Homo sapiens hypothetical protein FLJ10330 (FLJ10330), mRNA.
	263	NM_032582	All miRNA predictions	2.72	hsa-let-7a	Genome browser	Homo sapiens ubiquitin specific protease 32 (USP32), mRNA.
	264	NM_145809	All miRNA predictions	2.72	hsa-let-7a	Genome browser	Homo sapiens TL132 protein (LOC220594), mRNA.
	265	NM_182931	All miRNA predictions	2.72	hsa-let-7a	Genome browser	Homo sapiens myeloid/lymphoid or mixed-lineage leukemia 5 (trithorax homolog, Drosophila) (MLL5), mRNA.
	266	NM_022566	All miRNA predictions	2.72	hsa-let-7a	Genome browser	Homo sapiens mesoderm development candidate 1 (MESDC1), mRNA.
	267	NM_005328	All miRNA predictions	2.72	hsa-let-7a	Genome browser	Homo sapiens hyaluronan synthase 2 (HAS2), mRNA.
	268	NM_002040	All miRNA predictions	2.72	hsa-let-7a	Genome browser	Homo sapiens GA binding protein transcription factor, alpha subunit 60kDa (GABPA), mRNA.
	269	NM_213662	All miRNA predictions	2.71	hsa-let-7a	Genome browser	Homo sapiens signal transducer and activator of transcription 3 (acute-phase response factor) (STAT3), transcript variant 3, mRNA.
	270	NM_181459	All miRNA predictions	2.71	hsa-let-7a	Genome browser	Homo sapiens paired box gene 3 (Waardenburg syndrome 1) (PAX3), transcript variant PAX3E, mRNA.
	271	NM_175884	All miRNA predictions	2.71	hsa-let-7a	Genome browser	Homo sapiens hypothetical protein FLJ36031 (FLJ36031), mRNA.
	272	NM_006913	All miRNA predictions	2.71	hsa-let-7a	Genome browser	Homo sapiens ring finger protein 5 (RNF5), mRNA.
	273	NM_181460	All miRNA predictions	2.69	hsa-let-7a	Genome browser	Homo sapiens paired box gene 3 (Waardenburg syndrome 1) (PAX3), transcript variant PAX3H, mRNA.
	274	NM_001838	All miRNA predictions	2.67	hsa-let-7a	Genome browser	Homo sapiens chemokine (C-C motif) receptor 7 (CCR7), mRNA.
	275	NM_004186	All miRNA predictions	2.67	hsa-let-7a	Genome browser	Homo sapiens sema domain, immunoglobulin domain (Ig), short basic domain, secreted, (semaphorin) 3F (SEMA3F), mRNA.
	276	NM_019593	All miRNA predictions	2.67	hsa-let-7a	Genome browser	Homo sapiens hypothetical protein KIAA1434 (KIAA1434), mRNA.
	277	NM_015541	All miRNA predictions	2.66	hsa-let-7a	Genome browser	Homo sapiens leucine-rich repeats and immunoglobulin-like domains 1 (LRIG1), mRNA.
	278	NM_004177	All miRNA predictions	2.66	hsa-let-7a	Genome browser	Homo sapiens syntaxin 3A (STX3A), mRNA.
	279	NM_181659	All miRNA predictions	2.64	hsa-let-7a	Genome browser	Homo sapiens nuclear receptor coactivator 3 (NCOA3), transcript variant 1, mRNA.
	280	NM_006534	All miRNA predictions	2.64	hsa-let-7a	Genome browser	Homo sapiens nuclear receptor coactivator 3 (NCOA3), transcript variant 2, mRNA.
	281	NM_014956	All miRNA predictions	2.63	hsa-let-7a	Genome browser	Homo sapiens KIAA1052 protein (Cep164), mRNA.
	282	NM_153748	All miRNA predictions	2.62	hsa-let-7a	Genome browser	Homo sapiens potassium voltage-gated channel, Shaw-related subfamily, member 2 (KCNC2), transcript variant 3, mRNA.
	283	NM_139136	All miRNA predictions	2.62	hsa-let-7a	Genome browser	Homo sapiens potassium voltage-gated channel, Shaw-related subfamily, member 2 (KCNC2), transcript variant 1, mRNA.
	284	NM_032603	All miRNA predictions	2.62	hsa-let-7a	Genome browser	Homo sapiens lysyl oxidase-like 3 (LOXL3), mRNA.
	285	NM_005920	All miRNA predictions	2.62	hsa-let-7a	Genome browser	Homo sapiens MADS box transcription enhancer factor 2, polypeptide D (myocyte enhancer factor 2D) (MEF2D), mRNA.
	286	NM_023929	All miRNA predictions	2.62	hsa-let-7a	Genome browser	Homo sapiens zinc finger and BTB domain containing 10 (ZBTB10), mRNA.
	287	NM_181457	All miRNA predictions	2.61	hsa-let-7a	Genome browser	Homo sapiens paired box gene 3 (Waardenburg syndrome 1) (PAX3), transcript variant PAX3, mRNA.
	288	NM_003999	All miRNA predictions	2.61	hsa-let-7a	Genome browser	Homo sapiens oncostatin M receptor (OSMR), mRNA.
	289	NM_006693	All miRNA predictions	2.61	hsa-let-7a	Genome browser	Homo sapiens cleavage and polyadenylation specific factor 4, 30kDa (CPSF4), mRNA.
	290	NM_017759	All miRNA predictions	2.6	hsa-let-7a	Genome browser	Homo sapiens hypothetical protein FLJ20309 (FLJ20309), mRNA.
	291	NM_002881	All miRNA predictions	2.6	hsa-let-7a	Genome browser	Homo sapiens v-ral simian leukemia viral oncogene homolog B (ras related; GTP binding protein) (RALB), mRNA.
	292	NM_002524	All miRNA predictions	2.59	hsa-let-7a	Genome browser	Homo sapiens neuroblastoma RAS viral (v-ras) oncogene homolog (NRAS), mRNA.
	293	NM_032999	All miRNA predictions	2.59	hsa-let-7a	Genome browser	Homo sapiens general transcription factor II, i (GTF2I), transcript variant 1, mRNA.
	294	NM_033000	All miRNA predictions	2.59	hsa-let-7a	Genome browser	Homo sapiens general transcription factor II, i (GTF2I), transcript variant 2, mRNA.
	295	NM_033001	All miRNA predictions	2.59	hsa-let-7a	Genome browser	Homo sapiens general transcription factor II, i (GTF2I), transcript variant 3, mRNA.
	296	NM_020764	All miRNA predictions	2.59	hsa-let-7a	Genome browser	Homo sapiens CASK interacting protein 1 (CASKIN1), mRNA.
	297	NM_001518	All miRNA predictions	2.59	hsa-let-7a	Genome browser	Homo sapiens general transcription factor II, i (GTF2I), transcript variant 4, mRNA.
	298	NM_014779	All miRNA predictions	2.58	hsa-let-7a	Genome browser	Homo sapiens KIAA0669 gene product (KIAA0669), mRNA.
	299	NM_001846	All miRNA predictions	2.58	hsa-let-7a	Genome browser	Homo sapiens collagen, type IV, alpha 2 (COL4A2), mRNA.
	300	NM_018698	All miRNA predictions	2.58	hsa-let-7a	Genome browser	Homo sapiens nuclear transport factor 2-like export factor 2 (NXT2), mRNA.
	301	NM_183380	All miRNA predictions	2.58	hsa-let-7a	Genome browser	Homo sapiens dystonin (DST), transcript variant 1, mRNA.
	302	NM_173728	All miRNA predictions	2.57	hsa-let-7a	Genome browser	Homo sapiens Rho guanine nucleotide exchange factor (GEF) 15 (ARHGEF15), mRNA.
	303	NM_000572	All miRNA predictions	2.56	hsa-let-7a	Genome browser	Homo sapiens interleukin 10 (IL10), mRNA.
	304	NM_024847	All miRNA predictions	2.54	hsa-let-7a	Genome browser	Homo sapiens transmembrane channel-like 7 (TMC7), mRNA.
	305	NM_000089	All miRNA predictions	2.53	hsa-let-7a	Genome browser	Homo sapiens collagen, type I, alpha 2 (COL1A2), mRNA.
	306	NM_170676	All miRNA predictions	2.52	hsa-let-7a	Genome browser	Homo sapiens Meis1, myeloid ecotropic viral integration site 1 homolog 2 (mouse) (MEIS2), transcript variant d, mRNA.
	307	NM_170675	All miRNA predictions	2.52	hsa-let-7a	Genome browser	Homo sapiens Meis1, myeloid ecotropic viral integration site 1 homolog 2 (mouse) (MEIS2), transcript variant c, mRNA.
	308	NM_133175	All miRNA predictions	2.51	hsa-let-7a	Genome browser	Homo sapiens amyloid beta (A4) precursor protein-binding, family B, member 3 (APBB3), transcript variant 5, mRNA.
	309	NM_016396	All miRNA predictions	2.51	hsa-let-7a	Genome browser	Homo sapiens hypothetical protein HSPC129 (HSPC129), mRNA.
	310	NM_181458	All miRNA predictions	2.51	hsa-let-7a	Genome browser	Homo sapiens paired box gene 3 (Waardenburg syndrome 1) (PAX3), transcript variant PAX3D, mRNA.
	311	NM_198526	All miRNA predictions	2.51	hsa-let-7a	Genome browser	Homo sapiens hypothetical protein DKFZp547K1113 (DKFZp547K1113), mRNA.
	312	NM_014212	All miRNA predictions	2.51	hsa-let-7a	Genome browser	Homo sapiens homeo box C11 (HOXC11), mRNA.
	313	NM_133176	All miRNA predictions	2.5	hsa-let-7a	Genome browser	Homo sapiens amyloid beta (A4) precursor protein-binding, family B, member 3 (APBB3), transcript variant 6, mRNA.
	314	NM_175873	All miRNA predictions	2.5	hsa-let-7a	Genome browser	Homo sapiens hypothetical protein LOC134548 (LOC134548), mRNA.
	315	NM_033161	All miRNA predictions	2.49	hsa-let-7a	Genome browser	Homo sapiens surfeit 4 (SURF4), mRNA.
	316	NM_012388	All miRNA predictions	2.48	hsa-let-7a	Genome browser	Homo sapiens pallidin homolog (mouse) (PLDN), mRNA.
	317	NM_003074	All miRNA predictions	2.48	hsa-let-7a	Genome browser	Homo sapiens SWI/SNF related, matrix associated, actin dependent regulator of chromatin, subfamily c, member 1 (SMARCC1), mRNA.
	318	NM_175568	All miRNA predictions	2.46	hsa-let-7a	Genome browser	Homo sapiens purinergic receptor P2X, ligand-gated ion channel, 4 (P2RX4), transcript variant 3, mRNA.
	319	NM_014001	All miRNA predictions	2.45	hsa-let-7a	Genome browser	Homo sapiens golgi associated, gamma adaptin ear containing, ARF binding protein 3 (GGA3), transcript variant short, mRNA.
	320	NM_138619	All miRNA predictions	2.45	hsa-let-7a	Genome browser	Homo sapiens golgi associated, gamma adaptin ear containing, ARF binding protein 3 (GGA3), transcript variant long, mRNA.
	321	NM_178565	All miRNA predictions	2.45	hsa-let-7a	Genome browser	Homo sapiens hypothetical protein MGC35555 (MGC35555), mRNA.
	322	NM_183425	All miRNA predictions	2.44	hsa-let-7a	Genome browser	Homo sapiens RNA-binding region (RNP1, RRM) containing 1 (RNPC1), transcript variant 2, mRNA.
	323	NM_207371	All miRNA predictions	2.44	hsa-let-7a	Genome browser	Homo sapiens FLJ45187 protein (FLJ45187), mRNA.
	324	NM_012328	All miRNA predictions	2.44	hsa-let-7a	Genome browser	Homo sapiens DnaJ (Hsp40) homolog, subfamily B, member 9 (DNAJB9), mRNA.
	325	NM_020213	All miRNA predictions	2.44	hsa-let-7a	Genome browser	Homo sapiens poly (ADP-ribose) polymerase family, member 6 (PARP6), mRNA.
	326	NM_016591	All miRNA predictions	2.43	hsa-let-7a	Genome browser	Homo sapiens core 2 beta-1,6-N-acetylglucosaminyltransferase 3 (C2GNT3), mRNA.
	327	NM_017586	All miRNA predictions	2.43	hsa-let-7a	Genome browser	Homo sapiens chromosome 9 open reading frame 7 (C9orf7), mRNA.
	328	NM_024312	All miRNA predictions	2.42	hsa-let-7a	Genome browser	Homo sapiens MGC4170 protein (MGC4170), mRNA.
	329	NM_014002	All miRNA predictions	2.42	hsa-let-7a	Genome browser	Homo sapiens inhibitor of kappa light polypeptide gene enhancer in B-cells, kinase epsilon (IKBKE), mRNA.
	330	NM_052880	All miRNA predictions	2.41	hsa-let-7a	Genome browser	Homo sapiens HGFL gene (MGC17330), mRNA.
	331	NM_175931	All miRNA predictions	2.41	hsa-let-7a	Genome browser	Homo sapiens core-binding factor, runt domain, alpha subunit 2; translocated to, 3 (CBFA2T3), transcript variant 2, mRNA.
	332	NM_005187	All miRNA predictions	2.41	hsa-let-7a	Genome browser	Homo sapiens core-binding factor, runt domain, alpha subunit 2; translocated to, 3 (CBFA2T3), transcript variant 1, mRNA.
	333	NM_207344	All miRNA predictions	2.41	hsa-let-7a	Genome browser	Homo sapiens hypothetical protein LOC283377 (LOC283377), mRNA.
	334	NM_018332	All miRNA predictions	2.4	hsa-let-7a	Genome browser	Homo sapiens DEAD (Asp-Glu-Ala-As) box polypeptide 19-like (DDX19L), mRNA.
	335	NM_003385	All miRNA predictions	2.39	hsa-let-7a	Genome browser	Homo sapiens visinin-like 1 (VSNL1), mRNA.
	336	NM_017974	All miRNA predictions	2.37	hsa-let-7a	Genome browser	Homo sapiens APG16 autophagy 16-like (S. cerevisiae) (APG16L), transcript variant 2, mRNA.
	337	NM_016072	All miRNA predictions	2.37	hsa-let-7a	Genome browser	Homo sapiens CGI-141 protein (CGI-141), mRNA.
	338	NM_001855	All miRNA predictions	2.37	hsa-let-7a	Genome browser	Homo sapiens collagen, type XV, alpha 1 (COL15A1), mRNA.
	339	NM_198890	All miRNA predictions	2.37	hsa-let-7a	Genome browser	Homo sapiens APG16 autophagy 16-like (S. cerevisiae) (APG16L), transcript variant 3, mRNA.
	340	NM_030803	All miRNA predictions	2.37	hsa-let-7a	Genome browser	Homo sapiens APG16 autophagy 16-like (S. cerevisiae) (APG16L), transcript variant 1, mRNA.
	341	NM_001933	All miRNA predictions	2.37	hsa-let-7a	Genome browser	Homo sapiens dihydrolipoamide S-succinyltransferase (E2 component of 2-oxo-glutarate complex) (DLST), mRNA.
	342	NM_194291	All miRNA predictions	2.37	hsa-let-7a	Genome browser	Homo sapiens hypothetical protein BC017881 (LOC157378), mRNA.
	343	NM_004821	All miRNA predictions	2.36	hsa-let-7a	Genome browser	Homo sapiens heart and neural crest derivatives expressed 1 (HAND1), mRNA.
	344	NM_032991	All miRNA predictions	2.36	hsa-let-7a	Genome browser	Homo sapiens caspase 3, apoptosis-related cysteine protease (CASP3), transcript variant beta, mRNA.
	345	NM_004346	All miRNA predictions	2.36	hsa-let-7a	Genome browser	Homo sapiens caspase 3, apoptosis-related cysteine protease (CASP3), transcript variant alpha, mRNA.
	346	NM_015396	All miRNA predictions	2.35	hsa-let-7a	Genome browser	Homo sapiens armadillo repeat containing 8 (ARMC8), mRNA.
	347	NM_014023	All miRNA predictions	2.35	hsa-let-7a	Genome browser	Homo sapiens WD repeat domain 37 (WDR37), mRNA.
	348	NM_013390	All miRNA predictions	2.35	hsa-let-7a	Genome browser	Homo sapiens transmembrane protein 2 (TMEM2), mRNA.
	349	NM_033380	All miRNA predictions	2.34	hsa-let-7a	Genome browser	Homo sapiens collagen, type IV, alpha 5 (Alport syndrome) (COL4A5), transcript variant 2, mRNA.
	350	NM_206909	All miRNA predictions	2.34	hsa-let-7a	Genome browser	Homo sapiens pleckstrin and Sec7 domain containing 3 (PSD3), transcript variant 2, mRNA.
	351	NM_152694	All miRNA predictions	2.34	hsa-let-7a	Genome browser	Homo sapiens zinc finger, CCHC domain containing 5 (ZCCHC5), mRNA.
	352	NM_033381	All miRNA predictions	2.34	hsa-let-7a	Genome browser	Homo sapiens collagen, type IV, alpha 5 (Alport syndrome) (COL4A5), transcript variant 3, mRNA.
	353	NM_000495	All miRNA predictions	2.34	hsa-let-7a	Genome browser	Homo sapiens collagen, type IV, alpha 5 (Alport syndrome) (COL4A5), transcript variant 1, mRNA.
	354	NM_014683	All miRNA predictions	2.34	hsa-let-7a	Genome browser	Homo sapiens unc-51-like kinase 2 (C. elegans) (ULK2), mRNA.
	355	NM_032145	All miRNA predictions	2.34	hsa-let-7a	Genome browser	Homo sapiens F-box protein 30 (FBXO30), mRNA.
	356	NM_007275	All miRNA predictions	2.33	hsa-let-7a	Genome browser	Homo sapiens tumor suppressor candidate 2 (TUSC2), mRNA.
	357	NM_032211	All miRNA predictions	2.32	hsa-let-7a	Genome browser	Homo sapiens lysyl oxidase-like 4 (LOXL4), mRNA.
	358	NM_000090	All miRNA predictions	2.31	hsa-let-7a	Genome browser	Homo sapiens collagen, type III, alpha 1 (Ehlers-Danlos syndrome type IV, autosomal dominant) (COL3A1), mRNA.
	359	NM_007038	All miRNA predictions	2.31	hsa-let-7a	Genome browser	Homo sapiens a disintegrin-like and metalloprotease (reprolysin type) with thrombospondin type 1 motif, 5 (aggrecanase-2) (ADAMTS5), mRNA.
	360	NM_019008	All miRNA predictions	2.3	hsa-let-7a	Genome browser	Homo sapiens hypothetical protein FLJ20232 (FLJ20232), mRNA.
	361	NM_024329	All miRNA predictions	2.3	hsa-let-7a	Genome browser	Homo sapiens EF hand domain containing 2 (EFHD2), mRNA.
	362	NM_001004354	All miRNA predictions	2.3	hsa-let-7a	Genome browser	Homo sapiens similar to ankyrin-repeat protein Nrarp (MGC61598), mRNA.
	363	NM_015568	All miRNA predictions	2.29	hsa-let-7a	Genome browser	Homo sapiens protein phosphatase 1, regulatory (inhibitor) subunit 16B (PPP1R16B), mRNA.
	364	NM_002268	All miRNA predictions	2.28	hsa-let-7a	Genome browser	Homo sapiens karyopherin alpha 4 (importin alpha 3) (KPNA4), mRNA.
[truncated: 14,961 more rows]

## Sheet: targetscan-down
miR-181a	Target gene	Representative transcript	Gene name	Conserved sites				Poorly conserved sites				Representative miRNA	Total context score	Aggregate PCT	Previous TargetScan publication(s)	Links to sites in UTRs
				total	8mer	7mer-m8	7mer-1A	total	8mer	7mer-m8	7mer-1A
	RORA	NM_002943	RAR-related orphan receptor A	3	0	3	0	2	0	1	1	hsa-miR-181a	-0.26	0.99		Sites in UTR
	DDX3X	NM_001193416	DEAD (Asp-Glu-Ala-Asp) box polypeptide 3, X-linked	4	1	3	0	0	0	0	0	hsa-miR-181a	-0.34	0.98	2005, 2007, 2009	Sites in UTR
	TNPO1	NM_002270	transportin 1	4	1	3	0	2	1	1	0	hsa-miR-181a	-0.29	0.98	2007, 2009	Sites in UTR
	POU2F1	NM_001198783	POU class 2 homeobox 1	4	2	2	0	0	0	0	0	hsa-miR-181a	> -0.10	0.98		Sites in UTR
	SLAIN2	NM_020846	SLAIN motif family, member 2	3	1	2	0	0	0	0	0	hsa-miR-181a	> -0.07	0.96	2009	Sites in UTR
	CTTNBP2NL	NM_018704	CTTNBP2 N-terminal like	2	0	2	0	0	0	0	0	hsa-miR-181a	-0.22	0.96	2007, 2009	Sites in UTR
	ENAH	NM_001008493	enabled homolog (Drosophila)	2	1	1	0	0	0	0	0	hsa-miR-181a	> -0.05	0.95	2005, 2007, 2009	Sites in UTR
	BTBD3	NM_014962	BTB (POZ) domain containing 3	2	0	2	0	0	0	0	0	hsa-miR-181a	-0.39	0.95	2005, 2007, 2009	Sites in UTR
	CTDSPL	NM_001008392	CTD (carboxy-terminal domain, RNA polymerase II, polypeptide A) small phosphatase-like	3	0	3	0	2	0	1	1	hsa-miR-181a	-0.37	0.95	2003, 2005, 2007, 2009	Sites in UTR
	PAPD5	NM_001040284	PAP associated domain containing 5	2	1	1	0	3	0	2	1	hsa-miR-181a	-0.33	0.94	2007, 2009	Sites in UTR
	HIC2	NM_015094	hypermethylated in cancer 2	3	2	1	0	0	0	0	0	hsa-miR-181a	> -0.08	0.94	2005, 2007, 2009	Sites in UTR
	SS18L1	NM_198935	synovial sarcoma translocation gene on chromosome 18-like 1	2	0	2	0	0	0	0	0	hsa-miR-181a	-0.12	0.93	2005, 2007, 2009	Sites in UTR
	NACC2	NM_144653	NACC family member 2, BEN and BTB (POZ) domain containing	2	1	1	0	0	0	0	0	hsa-miR-181a	> -0.05	0.93		Sites in UTR
	RCOR1	NM_015156	REST corepressor 1	2	0	2	0	0	0	0	0	hsa-miR-181a	-0.1	0.93	2009	Sites in UTR
	DLGAP2	NM_004745	discs, large (Drosophila) homolog-associated protein 2	2	0	1	1	3	0	3	0	hsa-miR-181a	-0.12	0.93	2005, 2007, 2009	Sites in UTR
	GIGYF1	NM_022574	GRB10 interacting GYF protein 1	3	3	0	0	0	0	0	0	hsa-miR-181a	-0.09	0.93	2003, 2007, 2009	Sites in UTR
	IPO5	NM_002271	importin 5	2	0	2	0	0	0	0	0	hsa-miR-181a	-0.04	0.93	2005, 2007, 2009	Sites in UTR
	ZNF618	NM_133374	zinc finger protein 618	2	1	1	0	0	0	0	0	hsa-miR-181a	> -0.05	0.93	2007, 2009	Sites in UTR
	KIAA2022	NM_001008537	KIAA2022	2	2	0	0	1	1	0	0	hsa-miR-181a	> -0.09	0.92	2007, 2009	Sites in UTR
	HSPC159	NM_014181	galectin-related protein	3	1	0	2	0	0	0	0	hsa-miR-181a	-0.23	0.92	2009	Sites in UTR
	ONECUT2	NM_004852	one cut homeobox 2	2	0	2	0	2	0	1	1	hsa-miR-181a	-0.23	0.92	2007, 2009	Sites in UTR
	ZNF704	NM_001033723	zinc finger protein 704	3	2	1	0	1	1	0	0	hsa-miR-181a	-0.19	0.91		Sites in UTR
	BRWD1	NM_033656	bromodomain and WD repeat domain containing 1	2	0	2	0	3	1	1	1	hsa-miR-181a	-0.32	0.9	2007, 2009	Sites in UTR
	LPP	NM_001167671	LIM domain containing preferred translocation partner in lipoma	2	0	2	0	3	1	1	1	hsa-miR-181a	> -0.10	0.9	2005, 2007, 2009	Sites in UTR
	NR1D2	NM_001145425	nuclear receptor subfamily 1, group D, member 2	2	1	1	0	0	0	0	0	hsa-miR-181a	-0.26	0.89		Sites in UTR
	ZADH2	NM_175907	zinc binding alcohol dehydrogenase domain containing 2	2	1	1	0	0	0	0	0	hsa-miR-181a	> -0.05	0.89	2009	Sites in UTR
	CUL3	NM_003590	cullin 3	2	0	1	1	0	0	0	0	hsa-miR-181a	-0.06	0.89	2005, 2007, 2009	Sites in UTR
	UBN2	NM_173569	ubinuclein 2	2	0	1	1	1	0	1	0	hsa-miR-181a	-0.13	0.89	2009	Sites in UTR
	ATXN1	NM_000332	ataxin 1	2	0	2	0	1	0	1	0	hsa-miR-181a	> -0.06	0.88	2005, 2007, 2009	Sites in UTR
	STRN	NM_003162	striatin, calmodulin binding protein	2	1	1	0	0	0	0	0	hsa-miR-181a	> -0.05	0.88		Sites in UTR
	PHIP	NM_017934	pleckstrin homology domain interacting protein	3	0	0	3	2	0	1	1	hsa-miR-181a	> -0.06	0.88		Sites in UTR
	HOXC8	NM_022658	homeobox C8	2	2	0	0	0	0	0	0	hsa-miR-181a	-0.45	0.88	2005, 2007, 2009	Sites in UTR
	KLHL5	NM_001007075	kelch-like 5 (Drosophila)	2	0	2	0	0	0	0	0	hsa-miR-181a	-0.09	0.88	2005, 2007, 2009	Sites in UTR
	IGDCC3	NM_004884	immunoglobulin superfamily, DCC subclass, member 3	2	0	1	1	0	0	0	0	hsa-miR-181a	> -0.03	0.87	2007, 2009	Sites in UTR
	GABRA1	NM_000806	gamma-aminobutyric acid (GABA) A receptor, alpha 1	3	1	1	1	0	0	0	0	hsa-miR-181a	-0.24	0.87	2005, 2007, 2009	Sites in UTR
	LARP4	NM_001170803	La ribonucleoprotein domain family, member 4	2	2	0	0	1	0	1	0	hsa-miR-181a	-0.2	0.86	2007, 2009	Sites in UTR
	ZBTB4	NM_001128833	zinc finger and BTB domain containing 4	3	1	2	0	0	0	0	0	hsa-miR-181a	-0.08	0.86	2005, 2007, 2009	Sites in UTR
	DMXL2	NM_001174116	Dmx-like 2	2	0	1	1	0	0	0	0	hsa-miR-181a	-0.16	0.85	2007, 2009	Sites in UTR
	TNRC6B	NM_001024843	trinucleotide repeat containing 6B	2	1	1	0	2	0	2	0	hsa-miR-181a	> -0.09	0.85	2007, 2009	Sites in UTR
	PODXL	NM_001018111	podocalyxin-like	2	0	1	1	0	0	0	0	hsa-miR-181a	-0.07	0.85	2005, 2007, 2009	Sites in UTR
	TADA2B	NM_152293	transcriptional adaptor 2B	1	1	0	0	1	0	0	1	hsa-miR-181a	-0.29	0.84	2009	Sites in UTR
	COPS2	NM_001143887	COP9 constitutive photomorphogenic homolog subunit 2 (Arabidopsis)	2	1	1	0	0	0	0	0	hsa-miR-181a	-0.13	0.83		Sites in UTR
	BCL2	NM_000633	B-cell CLL/lymphoma 2	2	1	0	1	0	0	0	0	hsa-miR-181a	> -0.04	0.83	2005, 2007, 2009	Sites in UTR
	FOXK1	NM_001037165	forkhead box K1	1	0	1	0	1	1	0	0	hsa-miR-181a	-0.15	0.81	2007, 2009	Sites in UTR
	APBA1	NM_001163	amyloid beta (A4) precursor protein-binding, family A, member 1	1	1	0	0	0	0	0	0	hsa-miR-181a	-0.13	0.81		Sites in UTR
	CDON	NM_016952	Cdon homolog (mouse)	1	1	0	0	2	1	0	1	hsa-miR-181a	-0.34	0.81	2005, 2007, 2009	Sites in UTR
	PDPK1	NM_002613	3-phosphoinositide dependent protein kinase-1	1	0	1	0	0	0	0	0	hsa-miR-181a	-0.17	0.81	2009	Sites in UTR
	SLITRK1	NM_052910	SLIT and NTRK-like family, member 1	2	2	0	0	0	0	0	0	hsa-miR-181a	-0.2	0.81	2005, 2007, 2009	Sites in UTR
	PHLDA1	NM_007350	pleckstrin homology-like domain, family A, member 1	1	1	0	0	0	0	0	0	hsa-miR-181a	-0.2	0.81	2005, 2007, 2009	Sites in UTR
	CNTNAP2	NM_014141	contactin associated protein-like 2	1	0	1	0	1	1	0	0	hsa-miR-181a	-0.16	0.81	2005, 2007, 2009	Sites in UTR
	XYLT1	NM_022166	xylosyltransferase I	1	1	0	0	0	0	0	0	hsa-miR-181a	> -0.03	0.81	2007, 2009	Sites in UTR
	ST8SIA4	NM_005668	ST8 alpha-N-acetyl-neuraminide alpha-2,8-sialyltransferase 4	2	2	0	0	1	0	0	1	hsa-miR-181a	-0.33	0.81	2005, 2007, 2009	Sites in UTR
	KLF3	NM_016531	Kruppel-like factor 3 (basic)	1	0	1	0	0	0	0	0	hsa-miR-181a	-0.07	0.81	2009	Sites in UTR
	FGD4	NM_139241	FYVE, RhoGEF and PH domain containing 4	2	1	0	1	2	0	0	2	hsa-miR-181a	-0.34	0.81		Sites in UTR
	PPP1CB	NM_002709	protein phosphatase 1, catalytic subunit, beta isozyme	1	0	1	0	0	0	0	0	hsa-miR-181a	> -0.02	0.81	2005, 2007, 2009	Sites in UTR
	EN2	NM_001427	engrailed homeobox 2	1	0	1	0	0	0	0	0	hsa-miR-181a	-0.2	0.8	2005, 2007, 2009	Sites in UTR
	SCD	NM_005063	stearoyl-CoA desaturase (delta-9-desaturase)	1	1	0	0	1	1	0	0	hsa-miR-181a	-0.28	0.8	2009	Sites in UTR
	PEAK1	NM_024776	NKF3 kinase family member	2	1	1	0	1	0	1	0	hsa-miR-181a	-0.14	0.8	2009	Sites in UTR
	NAA50	NM_025146	N(alpha)-acetyltransferase 50, NatE catalytic subunit	1	1	0	0	0	0	0	0	hsa-miR-181a	> -0.03	0.8	2007, 2009	Sites in UTR
	WDR37	NM_014023	WD repeat domain 37	1	0	1	0	0	0	0	0	hsa-miR-181a	> -0.02	0.8	2005, 2007, 2009	Sites in UTR
	PAPOLG	NM_022894	poly(A) polymerase gamma	1	0	1	0	0	0	0	0	hsa-miR-181a	-0.09	0.8	2005, 2007	Sites in UTR
	LMO3	NM_001001395	LIM domain only 3 (rhombotin-like 2)	1	0	1	0	0	0	0	0	hsa-miR-181a	-0.18	0.8	2005, 2007, 2009	Sites in UTR
	C6orf35	NM_018452	chromosome 6 open reading frame 35	1	0	1	0	1	1	0	0	hsa-miR-181a	-0.3	0.8	2009	Sites in UTR
	ATP11A	NM_015205	ATPase, class VI, type 11A	1	0	1	0	1	0	1	0	hsa-miR-181a	> -0.04	0.79	2009	Sites in UTR
	MTF2	NM_001164391	metal response element binding transcription factor 2	2	0	2	0	0	0	0	0	hsa-miR-181a	-0.28	0.79	2009	Sites in UTR
	SLC25A25	NM_001006641	solute carrier family 25 (mitochondrial carrier; phosphate carrier), member 25	1	0	1	0	1	0	1	0	hsa-miR-181a	-0.09	0.79	2005, 2007, 2009	Sites in UTR
	RALGAPA2	NM_020343	Ral GTPase activating protein, alpha subunit 2 (catalytic)	1	0	1	0	0	0	0	0	hsa-miR-181a	-0.11	0.79		Sites in UTR
	XIAP	NM_001167	X-linked inhibitor of apoptosis	1	0	1	0	0	0	0	0	hsa-miR-181a	-0.14	0.79	2009	Sites in UTR
	CLMN	NM_024734	calmin (calponin-like, transmembrane)	1	0	1	0	3	0	3	0	hsa-miR-181a	-0.33	0.78		Sites in UTR
	MTMR9	NM_015458	myotubularin related protein 9	1	0	1	0	0	0	0	0	hsa-miR-181a	-0.12	0.78	2005, 2007, 2009	Sites in UTR
	EPB41	NM_001166005	erythrocyte membrane protein band 4.1 (elliptocytosis 1, RH-linked)	2	0	1	1	0	0	0	0	hsa-miR-181a	> -0.03	0.78	2009	Sites in UTR
	SIX2	NM_016932	SIX homeobox 2	1	0	1	0	0	0	0	0	hsa-miR-181a	-0.08	0.78	2005, 2007, 2009	Sites in UTR
	PHC3	NM_024947	polyhomeotic homolog 3 (Drosophila)	1	1	0	0	1	0	1	0	hsa-miR-181a	> -0.05	0.78	2009	Sites in UTR
	MAMDC2	NM_153267	MAM domain containing 2	1	1	0	0	1	0	1	0	hsa-miR-181a	-0.23	0.78	2005, 2007, 2009	Sites in UTR
	MFAP3L	NM_001009554	microfibrillar-associated protein 3-like	1	0	1	0	1	0	0	1	hsa-miR-181a	-0.08	0.78	2009	Sites in UTR
	GCC2	NM_181453	GRIP and coiled-coil domain containing 2	1	1	0	0	0	0	0	0	hsa-miR-181a	-0.2	0.78	2009	Sites in UTR
	SAMD4A	NM_001161576	sterile alpha motif domain containing 4A	1	0	1	0	0	0	0	0	hsa-miR-181a	-0.04	0.78		Sites in UTR
	HMBS	NM_000190	hydroxymethylbilane synthase	1	1	0	0	0	0	0	0	hsa-miR-181a	-0.3	0.77	2009	Sites in UTR
	TBL1X	NM_001139466	transducin (beta)-like 1X-linked	1	0	1	0	2	0	2	0	hsa-miR-181a	-0.1	0.77	2005, 2007, 2009	Sites in UTR
	ATXN7	NM_000333	ataxin 7	2	1	1	0	1	0	0	1	hsa-miR-181a	-0.19	0.77		Sites in UTR
	GABRA4	NM_000809	gamma-aminobutyric acid (GABA) A receptor, alpha 4	2	0	2	0	2	0	1	1	hsa-miR-181a	-0.1	0.77	2009	Sites in UTR
	TOM1L1	NM_005486	target of myb1 (chicken)-like 1	1	1	0	0	1	1	0	0	hsa-miR-181a	-0.44	0.77	2005, 2007, 2009	Sites in UTR
	KDM5A	NM_001042603	lysine (K)-specific demethylase 5A	1	0	1	0	2	1	1	0	hsa-miR-181a	> -0.07	0.77	2009	Sites in UTR
	ROBO2	NM_001128929	roundabout, axon guidance receptor, homolog 2 (Drosophila)	1	0	1	0	3	0	0	3	hsa-miR-181a	-0.06	0.77	2007, 2009	Sites in UTR
	BHLHE40	NM_003670	basic helix-loop-helix family, member e40	1	1	0	0	1	0	0	1	hsa-miR-181a	-0.3	0.77	2005, 2007, 2009	Sites in UTR
	FIGNL2	NM_001013690	fidgetin-like 2	2	0	1	1	1	0	1	0	hsa-miR-181a	> -0.05	0.76	2007, 2009	Sites in UTR
	RPS6KA3	NM_004586	ribosomal protein S6 kinase, 90kDa, polypeptide 3	1	1	0	0	3	0	0	3	hsa-miR-181a	-0.19	0.76	2005, 2007, 2009	Sites in UTR
	GRM1	NM_001114329	glutamate receptor, metabotropic 1	1	0	1	0	1	0	1	0	hsa-miR-181a	-0.13	0.76	2009	Sites in UTR
	PTPRE	NM_006504	protein tyrosine phosphatase, receptor type, E	1	0	1	0	1	1	0	0	hsa-miR-181a	-0.11	0.76	2009	Sites in UTR
	MTMR10	NM_017762	myotubularin related protein 10	1	0	1	0	0	0	0	0	hsa-miR-181a	-0.2	0.76	2009	Sites in UTR
	C1GALT1	NM_020156	core 1 synthase, glycoprotein-N-acetylgalactosamine 3-beta-galactosyltransferase, 1	1	0	1	0	0	0	0	0	hsa-miR-181a	-0.12	0.76		Sites in UTR
	C14orf43	NM_001043318	chromosome 14 open reading frame 43	2	1	1	0	0	0	0	0	hsa-miR-181a	-0.23	0.76	2007, 2009	Sites in UTR
	PBX1	NM_001204961	pre-B-cell leukemia homeobox 1	1	0	1	0	0	0	0	0	hsa-miR-181a	> -0.02	0.76		Sites in UTR
	CACNA2D2	NM_001005505	calcium channel, voltage-dependent, alpha 2/delta subunit 2	1	0	1	0	0	0	0	0	hsa-miR-181a	> -0.02	0.76	2005, 2007, 2009	Sites in UTR
	ZFP82	NM_133466	zinc finger protein 82 homolog (mouse)	1	1	0	0	0	0	0	0	hsa-miR-181a	-0.33	0.76	2009	Sites in UTR
	AP1S3	NM_001039569	adaptor-related protein complex 1, sigma 3 subunit	1	1	0	0	0	0	0	0	hsa-miR-181a	-0.26	0.76	2009	Sites in UTR
	TMEM151B	NM_001137560	transmembrane protein 151B	1	0	1	0	0	0	0	0	hsa-miR-181a	-0.07	0.75		Sites in UTR
	MEF2A	NM_001130926	myocyte enhancer factor 2A	2	0	2	0	0	0	0	0	hsa-miR-181a	-0.14	0.75		Sites in UTR
	RLIM	NM_016120	ring finger protein, LIM domain interacting	2	1	0	1	1	0	0	1	hsa-miR-181a	> -0.05	0.75		Sites in UTR
	ZNF292	NM_015021	zinc finger protein 292	1	0	1	0	0	0	0	0	hsa-miR-181a	> -0.02	0.75	2009	Sites in UTR
	SEL1L	NM_005065	sel-1 suppressor of lin-12-like (C. elegans)	1	0	1	0	0	0	0	0	hsa-miR-181a	-0.08	0.75	2005, 2007, 2009	Sites in UTR
	RAD23B	NM_002874	RAD23 homolog B (S. cerevisiae)	1	0	1	0	0	0	0	0	hsa-miR-181a	-0.07	0.75	2009	Sites in UTR
	MAP1A	NM_002373	microtubule-associated protein 1A	1	0	1	0	0	0	0	0	hsa-miR-181a	-0.04	0.75	2005, 2007, 2009	Sites in UTR
	MADD	NM_001135943	MAP-kinase activating death domain	1	0	1	0	0	0	0	0	hsa-miR-181a	-0.16	0.74	2009	Sites in UTR
	TMEM132D	NM_133448	transmembrane protein 132D	2	0	0	2	0	0	0	0	hsa-miR-181a	-0.16	0.74	2009	Sites in UTR
	MYO1E	NM_004998	myosin IE	1	1	0	0	0	0	0	0	hsa-miR-181a	-0.27	0.74	2009	Sites in UTR
	TANC2	NM_025185	tetratricopeptide repeat, ankyrin repeat and coiled-coil containing 2	1	1	0	0	0	0	0	0	hsa-miR-181a	-0.07	0.74	2009	Sites in UTR
	MOSPD1	NM_019556	motile sperm domain containing 1	1	0	1	0	0	0	0	0	hsa-miR-181a	-0.15	0.73	2009	Sites in UTR
	KLF15	NM_014079	Kruppel-like factor 15	1	1	0	0	0	0	0	0	hsa-miR-181a	-0.28	0.73	2005, 2007, 2009	Sites in UTR
	RALGAPB	NM_020336	Ral GTPase activating protein, beta subunit (non-catalytic)	1	1	0	0	0	0	0	0	hsa-miR-181a	-0.32	0.73	2007, 2009	Sites in UTR
	MCC	NM_001085377	mutated in colorectal cancers	1	1	0	0	0	0	0	0	hsa-miR-181a	-0.2	0.73	2009	Sites in UTR
	C10orf46	NM_153810	chromosome 10 open reading frame 46	1	1	0	0	0	0	0	0	hsa-miR-181a	N/A	0.73		Sites in UTR
	RAP1B	NM_001010942	RAP1B, member of RAS oncogene family	2	0	2	0	0	0	0	0	hsa-miR-181a	-0.17	0.73	2005, 2007, 2009	Sites in UTR
	DIP2B	NM_173602	DIP2 disco-interacting protein 2 homolog B (Drosophila)	1	0	1	0	0	0	0	0	hsa-miR-181a	-0.16	0.73	2007, 2009	Sites in UTR
	SIN3B	NM_015260	SIN3 homolog B, transcription regulator (yeast)	1	1	0	0	0	0	0	0	hsa-miR-181a	-0.28	0.73	2009	Sites in UTR
	GRB10	NM_001001549	growth factor receptor-bound protein 10	1	1	0	0	1	0	0	1	hsa-miR-181a	-0.16	0.72	2005, 2007, 2009	Sites in UTR
	PPARA	NM_001001928	peroxisome proliferator-activated receptor alpha	1	1	0	0	1	0	0	1	hsa-miR-181a	-0.26	0.72	2007, 2009	Sites in UTR
	HOXA11	NM_005523	homeobox A11	1	1	0	0	0	0	0	0	hsa-miR-181a	-0.2	0.72	2003, 2005, 2007, 2009	Sites in UTR
	LOC100507421	NM_001195278	transmembrane protein 178-like	2	0	0	2	1	0	1	0	hsa-miR-181a	-0.15	0.72		Sites in UTR
	CCNK	NM_001099402	cyclin K	1	1	0	0	0	0	0	0	hsa-miR-181a	-0.23	0.72	2005, 2007, 2009	Sites in UTR
	NR3C1	NM_000176	nuclear receptor subfamily 3, group C, member 1 (glucocorticoid receptor)	2	0	2	0	1	0	0	1	hsa-miR-181a	> -0.05	0.72	2007	Sites in UTR
	LCOR	NM_001170765	ligand dependent nuclear receptor corepressor	1	0	1	0	2	0	2	0	hsa-miR-181a	-0.15	0.72		Sites in UTR
	ADAMTSL1	NM_001040272	ADAMTS-like 1	1	1	0	0	0	0	0	0	hsa-miR-181a	-0.26	0.72	2009	Sites in UTR
	DNAL1	NM_001201366	dynein, axonemal, light chain 1	1	0	1	0	2	1	0	1	hsa-miR-181a	-0.07	0.72	2009	Sites in UTR
	MTF1	NM_005955	metal-regulatory transcription factor 1	1	0	1	0	1	0	1	0	hsa-miR-181a	> -0.04	0.71	2007, 2009	Sites in UTR
	PDAP1	NM_014891	PDGFA associated protein 1	1	0	1	0	0	0	0	0	hsa-miR-181a	-0.16	0.71	2009	Sites in UTR
	EGR3	NM_001199880	early growth response 3	1	1	0	0	0	0	0	0	hsa-miR-181a	> -0.03	0.71	2005, 2007, 2009	Sites in UTR
	ESR1	NM_000125	estrogen receptor 1	1	1	0	0	0	0	0	0	hsa-miR-181a	> -0.03	0.71	2005, 2007, 2009	Sites in UTR
	NOTCH2	NM_024408	notch 2	1	1	0	0	0	0	0	0	hsa-miR-181a	-0.11	0.71	2009	Sites in UTR
	SERTAD2	NM_014755	SERTA domain containing 2	2	0	0	2	2	0	1	1	hsa-miR-181a	> -0.05	0.71	2005, 2007, 2009	Sites in UTR
	KHSRP	NM_003685	KH-type splicing regulatory protein	1	0	1	0	0	0	0	0	hsa-miR-181a	N/A	0.71	2009	Sites in UTR
	HLF	NM_002126	hepatic leukemia factor	1	1	0	0	0	0	0	0	hsa-miR-181a	> -0.03	0.71	2005, 2007, 2009	Sites in UTR
	MCART6	NM_001012755	mitochondrial carrier triple repeat 6	1	0	1	0	0	0	0	0	hsa-miR-181a	> -0.02	0.7	2009	Sites in UTR
	PPP1R3B	NM_001201329	protein phosphatase 1, regulatory (inhibitor) subunit 3B	2	1	1	0	1	1	0	0	hsa-miR-181a	-0.28	0.7	2009	Sites in UTR
	2013-09-03	NM_019106	septin 3	1	0	1	0	0	0	0	0	hsa-miR-181a	-0.07	0.7	2005, 2007, 2009	Sites in UTR
	TMEM132B	NM_052907	transmembrane protein 132B	1	1	0	0	0	0	0	0	hsa-miR-181a	-0.1	0.7	2009	Sites in UTR
	NR2C2	NM_003298	nuclear receptor subfamily 2, group C, member 2	1	1	0	0	2	0	1	1	hsa-miR-181a	-0.08	0.7	2007, 2009	Sites in UTR
	PDE10A	NM_001130690	phosphodiesterase 10A	1	0	1	0	1	0	0	1	hsa-miR-181a	-0.06	0.7	2009	Sites in UTR
	TAOK1	NM_020791	TAO kinase 1	1	1	0	0	0	0	0	0	hsa-miR-181a	> -0.03	0.7		Sites in UTR
	TNS1	NM_022648	tensin 1	1	1	0	0	0	0	0	0	hsa-miR-181a	-0.24	0.7	2009	Sites in UTR
	ANKRD52	NM_173595	ankyrin repeat domain 52	1	1	0	0	1	0	1	0	hsa-miR-181a	> -0.05	0.7	2009	Sites in UTR
	CXADR	NM_001207063	coxsackie virus and adenovirus receptor	1	0	1	0	1	0	1	0	hsa-miR-181a	> -0.04	0.7		Sites in UTR
	CBX5	NM_001127321	chromobox homolog 5	1	0	1	0	1	0	0	1	hsa-miR-181a	> -0.03	0.7		Sites in UTR
	RBM47	NM_001098634	RNA binding motif protein 47	1	1	0	0	1	0	0	1	hsa-miR-181a	> -0.04	0.7	2005, 2007, 2009	Sites in UTR
	TRIM71	NM_001039111	tripartite motif containing 71	1	1	0	0	0	0	0	0	hsa-miR-181a	-0.26	0.7	2007, 2009	Sites in UTR
	SLC38A2	NM_018976	solute carrier family 38, member 2	1	0	1	0	0	0	0	0	hsa-miR-181a	-0.1	0.69	2005, 2007, 2009	Sites in UTR
	CBX4	NM_003655	chromobox homolog 4	1	1	0	0	0	0	0	0	hsa-miR-181a	-0.29	0.69	2005, 2007, 2009	Sites in UTR
	DERL1	NM_001134671	Der1-like domain family, member 1	2	2	0	0	0	0	0	0	hsa-miR-181a	-0.21	0.69	2005, 2007, 2009	Sites in UTR
	CCNJ	NM_001134375	cyclin J	1	1	0	0	1	0	1	0	hsa-miR-181a	-0.16	0.69	2005, 2007, 2009	Sites in UTR
	PDXDC1	NM_015027	pyridoxal-dependent decarboxylase domain containing 1	1	0	1	0	0	0	0	0	hsa-miR-181a	-0.19	0.69	2009	Sites in UTR
	B4GALT1	NM_001497	UDP-Gal:betaGlcNAc beta 1,4- galactosyltransferase, polypeptide 1	1	1	0	0	1	0	1	0	hsa-miR-181a	-0.12	0.69	2005, 2007, 2009	Sites in UTR
	CHD7	NM_017780	chromodomain helicase DNA binding protein 7	1	0	1	0	1	0	0	1	hsa-miR-181a	-0.05	0.69	2005, 2007, 2009	Sites in UTR
	PRRC2C	NM_015172	proline-rich coiled-coil 2C	1	1	0	0	0	0	0	0	hsa-miR-181a	-0.11	0.69	2009	Sites in UTR
	RNMT	NM_003799	RNA (guanine-7-) methyltransferase	1	1	0	0	0	0	0	0	hsa-miR-181a	-0.2	0.69	2007, 2009	Sites in UTR
	LPCAT1	NM_024830	lysophosphatidylcholine acyltransferase 1	1	1	0	0	0	0	0	0	hsa-miR-181a	-0.15	0.69	2007, 2009	Sites in UTR
	TNFRSF11B	NM_002546	tumor necrosis factor receptor superfamily, member 11b	1	1	0	0	0	0	0	0	hsa-miR-181a	-0.3	0.68	2005, 2007, 2009	Sites in UTR
	PNRC2	NM_017761	proline-rich nuclear receptor coactivator 2	1	1	0	0	1	0	1	0	hsa-miR-181a	-0.25	0.68	2005, 2007, 2009	Sites in UTR
	HYOU1	NM_001130991	hypoxia up-regulated 1	1	1	0	0	0	0	0	0	hsa-miR-181a	-0.08	0.68	2005, 2007, 2009	Sites in UTR
	MAP3K3	NM_002401	mitogen-activated protein kinase kinase kinase 3	1	1	0	0	0	0	0	0	hsa-miR-181a	> -0.03	0.68	2005, 2007, 2009	Sites in UTR
	BAI3	NM_001704	brain-specific angiogenesis inhibitor 3	1	0	1	0	0	0	0	0	hsa-miR-181a	-0.19	0.68	2005, 2007, 2009	Sites in UTR
	GRIA2	NM_000826	glutamate receptor, ionotropic, AMPA 2	1	0	1	0	0	0	0	0	hsa-miR-181a	-0.09	0.68	2005, 2007, 2009	Sites in UTR
	RPS6KA6	NM_014496	ribosomal protein S6 kinase, 90kDa, polypeptide 6	1	1	0	0	1	0	0	1	hsa-miR-181a	> -0.04	0.68		Sites in UTR
	KIAA0664	NM_015229	KIAA0664	1	1	0	0	0	0	0	0	hsa-miR-181a	> -0.03	0.68	2005, 2007, 2009	Sites in UTR
	NAALADL2	NM_207015	N-acetylated alpha-linked acidic dipeptidase-like 2	1	0	1	0	0	0	0	0	hsa-miR-181a	-0.12	0.68	2009	Sites in UTR
	RGMA	NM_001166283	RGM domain family, member A	1	0	1	0	0	0	0	0	hsa-miR-181a	> -0.02	0.67	2005, 2007, 2009	Sites in UTR
	PRKCD	NM_006254	protein kinase C, delta	1	1	0	0	0	0	0	0	hsa-miR-181a	-0.26	0.67	2005, 2007, 2009	Sites in UTR
	NLN	NM_020726	neurolysin (metallopeptidase M3 family)	1	1	0	0	1	0	1	0	hsa-miR-181a	-0.3	0.67	2009	Sites in UTR
	ETS1	NM_001143820	v-ets erythroblastosis virus E26 oncogene homolog 1 (avian)	1	1	0	0	3	0	3	0	hsa-miR-181a	> -0.09	0.67	2005, 2007, 2009	Sites in UTR
	PCGF2	NM_007144	polycomb group ring finger 2	1	0	1	0	0	0	0	0	hsa-miR-181a	> -0.02	0.67	2005, 2007, 2009	Sites in UTR
	ELAVL4	NM_001144774	ELAV (embryonic lethal, abnormal vision, Drosophila)-like 4 (Hu antigen D)	1	0	1	0	0	0	0	0	hsa-miR-181a	-0.14	0.67		Sites in UTR
	LCORL	NM_001166139	ligand dependent nuclear receptor corepressor-like	1	0	1	0	0	0	0	0	hsa-miR-181a	-0.11	0.67		Sites in UTR
	ZBTB43	NM_001135776	zinc finger and BTB domain containing 43	1	0	1	0	0	0	0	0	hsa-miR-181a	-0.23	0.67		Sites in UTR
	CARM1	NM_199141	coactivator-associated arginine methyltransferase 1	1	1	0	0	0	0	0	0	hsa-miR-181a	-0.12	0.67	2005, 2007, 2009	Sites in UTR
	CPD	NM_001199775	carboxypeptidase D	2	1	1	0	0	0	0	0	hsa-miR-181a	> -0.05	0.67	2005, 2007, 2009	Sites in UTR
	ZNF200	NM_001145446	zinc finger protein 200	1	0	1	0	0	0	0	0	hsa-miR-181a	-0.1	0.67	2009	Sites in UTR
	ITGA3	NM_002204	integrin, alpha 3 (antigen CD49C, alpha 3 subunit of VLA-3 receptor)	1	1	0	0	0	0	0	0	hsa-miR-181a	-0.16	0.67	2005, 2007, 2009	Sites in UTR
	TBC1D1	NM_015173	TBC1 (tre-2/USP6, BUB2, cdc16) domain family, member 1	1	0	1	0	1	0	1	0	hsa-miR-181a	-0.32	0.67	2007, 2009	Sites in UTR
	NFAT5	NM_001113178	nuclear factor of activated T-cells 5, tonicity-responsive	1	0	1	0	2	0	2	0	hsa-miR-181a	-0.25	0.67	2005, 2007, 2009	Sites in UTR
	ENOX2	NM_006375	ecto-NOX disulfide-thiol exchanger 2	1	0	1	0	1	0	0	1	hsa-miR-181a	> -0.03	0.67	2009	Sites in UTR
	SLC19A2	NM_006996	solute carrier family 19 (thiamine transporter), member 2	1	0	1	0	1	0	1	0	hsa-miR-181a	-0.29	0.66	2009	Sites in UTR
	ANAPC16	NM_001242546	anaphase promoting complex subunit 16	1	0	1	0	0	0	0	0	hsa-miR-181a	-0.1	0.66	2009	Sites in UTR
	SPIRE1	NM_001128626	spire homolog 1 (Drosophila)	1	1	0	0	0	0	0	0	hsa-miR-181a	-0.12	0.66	2005, 2007, 2009	Sites in UTR
	HAPLN1	NM_001884	hyaluronan and proteoglycan link protein 1	1	0	1	0	0	0	0	0	hsa-miR-181a	> -0.02	0.66		Sites in UTR
	PPIP5K2	NM_015216	diphosphoinositol pentakisphosphate kinase 2	2	2	0	0	0	0	0	0	hsa-miR-181a	-0.57	0.66	2007, 2009	Sites in UTR
	DDX3Y	NM_001122665	DEAD (Asp-Glu-Ala-Asp) box polypeptide 3, Y-linked	2	0	2	0	2	1	0	1	hsa-miR-181a	-0.36	0.66	2009	Sites in UTR
	MBNL1	NM_021038	muscleblind-like (Drosophila)	1	0	1	0	0	0	0	0	hsa-miR-181a	-0.05	0.66	2009	Sites in UTR
	SLC25A37	NM_016612	solute carrier family 25, member 37	1	1	0	0	2	0	1	1	hsa-miR-181a	-0.36	0.66	2007, 2009	Sites in UTR
	THRB	NM_000461	thyroid hormone receptor, beta (erythroblastic leukemia viral (v-erb-a) oncogene homolog 2, avian)	1	1	0	0	2	0	0	2	hsa-miR-181a	-0.06	0.66	2007, 2009	Sites in UTR
	RANBP3	NM_003624	RAN binding protein 3	1	0	1	0	0	0	0	0	hsa-miR-181a	> -0.02	0.66	2009	Sites in UTR
	TRIM3	NM_006458	tripartite motif containing 3	1	0	1	0	0	0	0	0	hsa-miR-181a	> -0.02	0.66	2005, 2007, 2009	Sites in UTR
	CDKL2	NM_003948	cyclin-dependent kinase-like 2 (CDC2-related kinase)	1	0	1	0	0	0	0	0	hsa-miR-181a	-0.14	0.66	2007, 2009	Sites in UTR
	LPPR4	NM_001166252	lipid phosphate phosphatase-related protein type 4	1	0	1	0	0	0	0	0	hsa-miR-181a	-0.04	0.66	2005, 2007, 2009	Sites in UTR
	SRSF7	NM_001031684	serine/arginine-rich splicing factor 7	1	1	0	0	0	0	0	0	hsa-miR-181a	-0.27	0.66	2005, 2007, 2009	Sites in UTR
	SLC6A2	NM_001172504	solute carrier family 6 (neurotransmitter transporter, noradrenalin), member 2	1	0	1	0	0	0	0	0	hsa-miR-181a	-0.07	0.65		Sites in UTR
	ZNF236	NM_007345	zinc finger protein 236	1	0	1	0	0	0	0	0	hsa-miR-181a	> -0.02	0.65	2009	Sites in UTR
	CNKSR2	NM_001168647	connector enhancer of kinase suppressor of Ras 2	1	1	0	0	0	0	0	0	hsa-miR-181a	-0.06	0.65		Sites in UTR
	SRPK2	NM_182691	SRSF protein kinase 2	1	0	1	0	1	0	0	1	hsa-miR-181a	-0.28	0.65	2005, 2007, 2009	Sites in UTR
	PTPN9	NM_002833	protein tyrosine phosphatase, non-receptor type 9	1	0	1	0	1	0	0	1	hsa-miR-181a	-0.2	0.65	2005, 2007, 2009	Sites in UTR
	RNF169	NM_001098638	ring finger protein 169	2	2	0	0	2	0	1	1	hsa-miR-181a	> -0.09	0.65	2009	Sites in UTR
	S1PR1	NM_001400	sphingosine-1-phosphate receptor 1	2	1	1	0	0	0	0	0	hsa-miR-181a	-0.4	0.65	2005, 2007, 2009	Sites in UTR
	TGFBR3	NM_001195683	transforming growth factor, beta receptor III	1	0	0	1	1	0	1	0	hsa-miR-181a	> -0.03	0.65		Sites in UTR
	C17orf63	NM_001077498	chromosome 17 open reading frame 63	1	1	0	0	0	0	0	0	hsa-miR-181a	> -0.03	0.65	2009	Sites in UTR
	KCNA1	NM_000217	potassium voltage-gated channel, shaker-related subfamily, member 1 (episodic ataxia with myokymia)	1	0	1	0	1	0	0	1	hsa-miR-181a	-0.2	0.65	2009	Sites in UTR
	LRRC32	NM_001128922	leucine rich repeat containing 32	1	1	0	0	0	0	0	0	hsa-miR-181a	-0.25	0.65	2005, 2007, 2009	Sites in UTR
	MINK1	NM_001024937	misshapen-like kinase 1	1	1	0	0	0	0	0	0	hsa-miR-181a	> -0.03	0.65	2005, 2007, 2009	Sites in UTR
	TBC1D14	NM_001113361	TBC1 domain family, member 14	1	1	0	0	0	0	0	0	hsa-miR-181a	-0.03	0.65	2009	Sites in UTR
	DOCK7	NM_033407	dedicator of cytokinesis 7	1	0	1	0	0	0	0	0	hsa-miR-181a	-0.12	0.65	2005, 2007, 2009	Sites in UTR
	ANKRD43	NM_175873	ankyrin repeat domain 43	1	1	0	0	0	0	0	0	hsa-miR-181a	-0.16	0.65	2007, 2009	Sites in UTR
	DGCR2	NM_001173533	DiGeorge syndrome critical region gene 2	1	0	1	0	0	0	0	0	hsa-miR-181a	> -0.02	0.65		Sites in UTR
	DYRK2	NM_003583	dual-specificity tyrosine-(Y)-phosphorylation regulated kinase 2	1	0	1	0	0	0	0	0	hsa-miR-181a	-0.1	0.65	2009	Sites in UTR
	KIAA1462	NM_020848	KIAA1462	1	0	1	0	0	0	0	0	hsa-miR-181a	-0.14	0.64		Sites in UTR
	ETNK1	NM_018638	ethanolamine kinase 1	2	1	0	1	1	0	0	1	hsa-miR-181a	-0.14	0.64	2007, 2009	Sites in UTR
	TCF7L2	NM_001146274	transcription factor 7-like 2 (T-cell specific, HMG-box)	1	0	1	0	0	0	0	0	hsa-miR-181a	-0.17	0.64		Sites in UTR
	BAG4	NM_001204878	BCL2-associated athanogene 4	1	1	0	0	0	0	0	0	hsa-miR-181a	-0.27	0.64	2009	Sites in UTR
	DEPTOR	NM_022783	DEP domain containing MTOR-interacting protein	1	0	1	0	1	0	1	0	hsa-miR-181a	-0.24	0.64	2009	Sites in UTR
	PHACTR2	NM_001100164	phosphatase and actin regulator 2	2	0	2	0	0	0	0	0	hsa-miR-181a	-0.17	0.64	2009	Sites in UTR
	ACVR2A	NM_001616	activin A receptor, type IIA	1	0	1	0	3	0	2	1	hsa-miR-181a	-0.16	0.64	2007, 2009	Sites in UTR
	ADAMTS18	NM_199355	ADAM metallopeptidase with thrombospondin type 1 motif, 18	1	1	0	0	0	0	0	0	hsa-miR-181a	-0.17	0.64	2005, 2007, 2009	Sites in UTR
	DUSP5	NM_004419	dual specificity phosphatase 5	1	0	1	0	0	0	0	0	hsa-miR-181a	-0.1	0.64	2005, 2007, 2009	Sites in UTR
	SPTY2D1	NM_194285	SPT2, Suppressor of Ty, domain containing 1 (S. cerevisiae)	1	0	0	1	1	0	1	0	hsa-miR-181a	-0.07	0.63	2009	Sites in UTR
	SLC9A8	NM_015266	solute carrier family 9 (sodium/hydrogen exchanger), member 8	1	0	1	0	0	0	0	0	hsa-miR-181a	> -0.02	0.63	2009	Sites in UTR
	PI4K2A	NM_018425	phosphatidylinositol 4-kinase type 2 alpha	1	0	1	0	0	0	0	0	hsa-miR-181a	> -0.02	0.63	2005, 2007, 2009	Sites in UTR
	C13orf30	NM_182508	chromosome 13 open reading frame 30	1	0	1	0	0	0	0	0	hsa-miR-181a	> -0.02	0.63	2009	Sites in UTR
	GATC	NM_176818	glutamyl-tRNA(Gln) amidotransferase, subunit C homolog (bacterial)	1	0	0	1	0	0	0	0	hsa-miR-181a	> -0.01	0.63		Sites in UTR
	NLK	NM_016231	nemo-like kinase	1	0	1	0	0	0	0	0	hsa-miR-181a	-0.07	0.63	2005, 2007, 2009	Sites in UTR
	GRIK2	NM_001166247	glutamate receptor, ionotropic, kainate 2	1	0	1	0	0	0	0	0	hsa-miR-181a	-0.04	0.63	2005, 2007, 2009	Sites in UTR
	ZBTB41	NM_194314	zinc finger and BTB domain containing 41	1	1	0	0	0	0	0	0	hsa-miR-181a	> -0.03	0.63	2007, 2009	Sites in UTR
	TLL1	NM_012464	tolloid-like 1	1	0	1	0	2	1	1	0	hsa-miR-181a	-0.07	0.63		Sites in UTR
	TCERG1	NM_001040006	transcription elongation regulator 1	1	0	1	0	1	0	1	0	hsa-miR-181a	-0.38	0.63	2005, 2007, 2009	Sites in UTR
	SH2B3	NM_005475	SH2B adaptor protein 3	1	1	0	0	0	0	0	0	hsa-miR-181a	-0.23	0.63	2009	Sites in UTR
	TAB3	NM_152787	TGF-beta activated kinase 1/MAP3K7 binding protein 3	2	1	0	1	0	0	0	0	hsa-miR-181a	-0.06	0.63	2007, 2009	Sites in UTR
	G3BP2	NM_012297	GTPase activating protein (SH3 domain) binding protein 2	1	0	1	0	1	0	1	0	hsa-miR-181a	-0.19	0.63	2005, 2007, 2009	Sites in UTR
	CAPRIN1	NM_203364	cell cycle associated protein 1	1	0	1	0	2	0	1	1	hsa-miR-181a	-0.3	0.63		Sites in UTR
	NEGR1	NM_173808	neuronal growth regulator 1	1	1	0	0	1	0	1	0	hsa-miR-181a	> -0.05	0.63	2007, 2009	Sites in UTR
	YTHDC1	NM_001031732	YTH domain containing 1	1	0	0	1	2	0	2	0	hsa-miR-181a	-0.15	0.63	2007, 2009	Sites in UTR
	LAMC1	NM_002293	laminin, gamma 1 (formerly LAMB2)	1	0	1	0	0	0	0	0	hsa-miR-181a	> -0.02	0.63	2009	Sites in UTR
	CCDC6	NM_005436	coiled-coil domain containing 6	2	0	1	1	0	0	0	0	hsa-miR-181a	> -0.03	0.62	2005, 2007, 2009	Sites in UTR
	DDIT4	NM_019058	DNA-damage-inducible transcript 4	1	1	0	0	0	0	0	0	hsa-miR-181a	-0.18	0.62	2009	Sites in UTR
	ADARB1	NM_001112	adenosine deaminase, RNA-specific, B1	1	1	0	0	0	0	0	0	hsa-miR-181a	-0.28	0.62	2005, 2007, 2009	Sites in UTR
	NCOA2	NM_006540	nuclear receptor coactivator 2	1	1	0	0	0	0	0	0	hsa-miR-181a	-0.25	0.62	2005, 2007, 2009	Sites in UTR
	PPP1R2	NM_006241	protein phosphatase 1, regulatory (inhibitor) subunit 2	1	1	0	0	1	0	1	0	hsa-miR-181a	-0.14	0.62	2009	Sites in UTR
	ZEB2	NM_001171653	zinc finger E-box binding homeobox 2	1	1	0	0	2	0	1	1	hsa-miR-181a	> -0.06	0.62		Sites in UTR
	SEMA3C	NM_006379	sema domain, immunoglobulin domain (Ig), short basic domain, secreted, (semaphorin) 3C	1	0	1	0	1	1	0	0	hsa-miR-181a	-0.29	0.62	2009	Sites in UTR
	PRICKLE2	NM_198859	prickle homolog 2 (Drosophila)	1	0	0	1	1	0	1	0	hsa-miR-181a	-0.09	0.62	2005, 2007, 2009	Sites in UTR
	KCMF1	NM_020122	potassium channel modulatory factor 1	1	0	0	1	0	0	0	0	hsa-miR-181a	> -0.01	0.62	2009	Sites in UTR
	MYH10	NM_005964	myosin, heavy chain 10, non-muscle	1	0	1	0	0	0	0	0	hsa-miR-181a	> -0.02	0.62	2005, 2007, 2009	Sites in UTR
	C13orf23	NM_025138	chromosome 13 open reading frame 23	1	0	1	0	2	0	1	1	hsa-miR-181a	-0.17	0.61	2009	Sites in UTR
	ATG7	NM_001136031	ATG7 autophagy related 7 homolog (S. cerevisiae)	1	0	0	1	0	0	0	0	hsa-miR-181a	-0.03	0.61		Sites in UTR
	AFAP1	NM_001134647	actin filament associated protein 1	1	0	0	1	0	0	0	0	hsa-miR-181a	-0.09	0.61	2009	Sites in UTR
	C11orf75	NM_020179	chromosome 11 open reading frame 75	1	0	1	0	0	0	0	0	hsa-miR-181a	-0.04	0.61	2009	Sites in UTR
	SBNO1	NM_001167856	strawberry notch homolog 1 (Drosophila)	1	1	0	0	3	0	1	2	hsa-miR-181a	> -0.07	0.61		Sites in UTR
	SIX4	NM_017420	SIX homeobox 4	1	0	0	1	1	0	1	0	hsa-miR-181a	-0.07	0.61	2007, 2009	Sites in UTR
	ATG2B	NM_018036	ATG2 autophagy related 2 homolog B (S. cerevisiae)	1	0	1	0	0	0	0	0	hsa-miR-181a	> -0.02	0.61	2009	Sites in UTR
	KIAA1244	NM_020340	KIAA1244	1	1	0	0	1	0	1	0	hsa-miR-181a	> -0.05	0.61		Sites in UTR
	DIP2C	NM_014974	DIP2 disco-interacting protein 2 homolog C (Drosophila)	1	0	1	0	1	0	1	0	hsa-miR-181a	-0.1	0.61		Sites in UTR
	MYBL1	NM_001080416	v-myb myeloblastosis viral oncogene homolog (avian)-like 1	1	1	0	0	0	0	0	0	hsa-miR-181a	-0.12	0.61	2007, 2009	Sites in UTR
	MAP4K4	NM_001242559	mitogen-activated protein kinase kinase kinase kinase 4	1	0	0	1	0	0	0	0	hsa-miR-181a	> -0.01	0.61	2005, 2007, 2009	Sites in UTR
	MTMR12	NM_001040446	myotubularin related protein 12	1	0	1	0	3	0	3	0	hsa-miR-181a	-0.13	0.6	2007, 2009	Sites in UTR
	RECK	NM_021111	reversion-inducing-cysteine-rich protein with kazal motifs	1	0	1	0	0	0	0	0	hsa-miR-181a	-0.15	0.6	2007, 2009	Sites in UTR
	NR6A1	NM_001489	nuclear receptor subfamily 6, group A, member 1	1	1	0	0	0	0	0	0	hsa-miR-181a	-0.3	0.6	2005, 2007, 2009	Sites in UTR
	ZIC3	NM_003413	Zic family member 3	1	1	0	0	1	0	0	1	hsa-miR-181a	-0.26	0.6	2005, 2007, 2009	Sites in UTR
	CRIM1	NM_016441	cysteine rich transmembrane BMP regulator 1 (chordin-like)	1	1	0	0	0	0	0	0	hsa-miR-181a	> -0.03	0.6	2005, 2007, 2009	Sites in UTR
	USP8	NM_001128610	ubiquitin specific peptidase 8	1	0	0	1	0	0	0	0	hsa-miR-181a	-0.06	0.6		Sites in UTR
	MAEA	NM_001017405	macrophage erythroblast attacher	1	0	0	1	0	0	0	0	hsa-miR-181a	-0.02	0.6	2005, 2007, 2009	Sites in UTR
	MTPN	NM_145808	myotrophin	1	1	0	0	0	0	0	0	hsa-miR-181a	> -0.03	0.6	2005, 2007, 2009	Sites in UTR
	CBFA2T3	NM_005187	core-binding factor, runt domain, alpha subunit 2; translocated to, 3	1	1	0	0	0	0	0	0	hsa-miR-181a	-0.24	0.6	2005, 2007, 2009	Sites in UTR
	AK3	NM_001199852	adenylate kinase 3	1	0	1	0	0	0	0	0	hsa-miR-181a	> -0.02	0.6	2009	Sites in UTR
	CLVS1	NM_173519	clavesin 1	1	1	0	0	1	0	1	0	hsa-miR-181a	-0.43	0.59	2009	Sites in UTR
	LUZP1	NM_001142546	leucine zipper protein 1	1	0	0	1	0	0	0	0	hsa-miR-181a	> -0.01	0.59	2005, 2007, 2009	Sites in UTR
	CHMP1B	NM_020412	chromatin modifying protein 1B	1	1	0	0	0	0	0	0	hsa-miR-181a	-0.31	0.59		Sites in UTR
	YIPF6	NM_001195214	Yip1 domain family, member 6	1	0	1	0	0	0	0	0	hsa-miR-181a	> -0.02	0.59		Sites in UTR
	ZNF286A	NM_001130842	zinc finger protein 286A	1	0	1	0	0	0	0	0	hsa-miR-181a	N/A	0.59	2009	Sites in UTR
	DLG2	NM_001142699	discs, large homolog 2 (Drosophila)	1	0	0	1	0	0	0	0	hsa-miR-181a	-0.07	0.59	2005, 2007, 2009	Sites in UTR
	TBC1D4	NM_014832	TBC1 domain family, member 4	1	1	0	0	0	0	0	0	hsa-miR-181a	-0.25	0.59	2005, 2007, 2009	Sites in UTR
	RNF145	NM_001199380	ring finger protein 145	1	0	1	0	1	0	0	1	hsa-miR-181a	-0.21	0.59	2005, 2007, 2009	Sites in UTR
	ZCCHC14	NM_015144	zinc finger, CCHC domain containing 14	1	0	0	1	1	0	0	1	hsa-miR-181a	> -0.02	0.59	2009	Sites in UTR
	ERG	NM_001136154	v-ets erythroblastosis virus E26 oncogene homolog (avian)	1	0	0	1	1	0	1	0	hsa-miR-181a	> -0.03	0.59	2005, 2007	Sites in UTR
	ZNF571	NM_016536	zinc finger protein 571	1	1	0	0	1	0	1	0	hsa-miR-181a	-0.28	0.59		Sites in UTR
	ADAMTS5	NM_007038	ADAM metallopeptidase with thrombospondin type 1 motif, 5	1	1	0	0	1	0	0	1	hsa-miR-181a	-0.24	0.59	2005, 2007, 2009	Sites in UTR
	CCDC64	NM_207311	coiled-coil domain containing 64	1	0	0	1	0	0	0	0	hsa-miR-181a	> -0.01	0.58	2007, 2009	Sites in UTR
	PJA2	NM_014819	praja ring finger 2	1	0	1	0	0	0	0	0	hsa-miR-181a	-0.09	0.58	2009	Sites in UTR
	CSNK1G3	NM_001031812	casein kinase 1, gamma 3	1	0	1	0	0	0	0	0	hsa-miR-181a	-0.1	0.58	2007, 2009	Sites in UTR
	RAB8B	NM_016530	RAB8B, member RAS oncogene family	1	1	0	0	0	0	0	0	hsa-miR-181a	> -0.03	0.58	2009	Sites in UTR
	EYA3	NM_001990	eyes absent homolog 3 (Drosophila)	1	0	0	1	1	0	0	1	hsa-miR-181a	> -0.02	0.58		Sites in UTR
	IPMK	NM_152230	inositol polyphosphate multikinase	1	1	0	0	0	0	0	0	hsa-miR-181a	-0.27	0.58		Sites in UTR
	KIAA1324L	NM_001142749	KIAA1324-like	1	0	1	0	1	0	1	0	hsa-miR-181a	> -0.04	0.58		Sites in UTR
	MAP3K10	NM_002446	mitogen-activated protein kinase kinase kinase 10	1	1	0	0	0	0	0	0	hsa-miR-181a	-0.12	0.58	2005, 2007, 2009	Sites in UTR
	KCNN3	NM_001204087	potassium intermediate/small conductance calcium-activated channel, subfamily N, member 3	1	1	0	0	1	0	1	0	hsa-miR-181a	> -0.05	0.58		Sites in UTR
	SMAD2	NM_001003652	SMAD family member 2	1	0	1	0	1	0	1	0	hsa-miR-181a	-0.04	0.58	2009	Sites in UTR
	FAM49A	NM_030797	family with sequence similarity 49, member A	1	0	1	0	0	0	0	0	hsa-miR-181a	> -0.02	0.57		Sites in UTR
	MEX3A	NM_001093725	mex-3 homolog A (C. elegans)	1	0	0	1	1	0	0	1	hsa-miR-181a	> -0.02	0.57	2009	Sites in UTR
	VANGL1	NM_001172411	vang-like 1 (van gogh, Drosophila)	1	1	0	0	2	0	1	1	hsa-miR-181a	> -0.06	0.57	2009	Sites in UTR
	LYPLA2	NM_007260	lysophospholipase II	1	0	1	0	0	0	0	0	hsa-miR-181a	> -0.02	0.57	2009	Sites in UTR
	ZFP36L1	NM_004926	zinc finger protein 36, C3H type-like 1	1	1	0	0	1	0	0	1	hsa-miR-181a	-0.33	0.57	2007, 2009	Sites in UTR
	TMEM64	NM_001008495	transmembrane protein 64	1	1	0	0	1	0	1	0	hsa-miR-181a	-0.2	0.57	2009	Sites in UTR
	USP42	NM_032172	ubiquitin specific peptidase 42	1	1	0	0	0	0	0	0	hsa-miR-181a	-0.24	0.57	2007, 2009	Sites in UTR
	CYLD	NM_001042355	cylindromatosis (turban tumor syndrome)	1	0	0	1	1	0	0	1	hsa-miR-181a	-0.06	0.57	2009	Sites in UTR
	PPP2R5E	NM_006246	protein phosphatase 2, regulatory subunit B', epsilon isoform	1	0	1	0	0	0	0	0	hsa-miR-181a	> -0.02	0.56	2009	Sites in UTR
	SEMA4F	NM_004263	sema domain, immunoglobulin domain (Ig), transmembrane domain (TM) and short cytoplasmic domain, (semaphorin) 4F	1	0	1	0	0	0	0	0	hsa-miR-181a	> -0.02	0.56		Sites in UTR
	MMP14	NM_004995	matrix metallopeptidase 14 (membrane-inserted)	1	0	1	0	0	0	0	0	hsa-miR-181a	> -0.02	0.56	2005, 2007, 2009	Sites in UTR
	ROD1	NM_001163788	ROD1 regulator of differentiation 1 (S. pombe)	2	2	0	0	1	0	1	0	hsa-miR-181a	> -0.08	0.56	2007, 2009	Sites in UTR
	SEC24C	NM_004922	SEC24 family, member C (S. cerevisiae)	1	1	0	0	0	0	0	0	hsa-miR-181a	-0.21	0.56	2005, 2007, 2009	Sites in UTR
	CCDC117	NM_173510	coiled-coil domain containing 117	1	1	0	0	0	0	0	0	hsa-miR-181a	> -0.03	0.56	2009	Sites in UTR
	USP6NL	NM_001080491	USP6 N-terminal like	1	0	1	0	1	0	0	1	hsa-miR-181a	-0.08	0.55	2009	Sites in UTR
	NUFIP2	NM_020772	nuclear fragile X mental retardation protein interacting protein 2	1	0	1	0	1	0	0	1	hsa-miR-181a	> -0.03	0.55	2009	Sites in UTR
	GRID1	NM_017551	glutamate receptor, ionotropic, delta 1	1	0	0	1	0	0	0	0	hsa-miR-181a	-0.06	0.55	2005, 2007, 2009	Sites in UTR
	MCL1	NM_001197320	myeloid cell leukemia sequence 1 (BCL2-related)	1	0	0	1	0	0	0	0	hsa-miR-181a	> -0.01	0.55	2007, 2009	Sites in UTR
	LRP6	NM_002336	low density lipoprotein receptor-related protein 6	1	0	1	0	0	0	0	0	hsa-miR-181a	> -0.02	0.55	2009	Sites in UTR
	APLP2	NM_001142276	amyloid beta (A4) precursor-like protein 2	1	0	0	1	0	0	0	0	hsa-miR-181a	-0.05	0.55	2005, 2007, 2009	Sites in UTR
	ARID2	NM_152641	AT rich interactive domain 2 (ARID, RFX-like)	1	0	1	0	0	0	0	0	hsa-miR-181a	-0.07	0.55	2009	Sites in UTR
	YWHAG	NM_012479	tyrosine 3-monooxygenase/tryptophan 5-monooxygenase activation protein, gamma polypeptide	1	0	1	0	0	0	0	0	hsa-miR-181a	-0.14	0.55	2005, 2007, 2009	Sites in UTR
	COMMD6	NM_203495	COMM domain containing 6	1	0	1	0	0	0	0	0	hsa-miR-181a	-0.1	0.55		Sites in UTR
	SCHIP1	NM_001197107	schwannomin interacting protein 1	1	0	1	0	0	0	0	0	hsa-miR-181a	-0.14	0.55	2005, 2007, 2009	Sites in UTR
	IQCJ-SCHIP1	NM_001197113	IQCJ-SCHIP1 readthrough	1	0	1	0	0	0	0	0	hsa-miR-181a	-0.14	0.55		Sites in UTR
	PIP4K2B	NM_003559	phosphatidylinositol-5-phosphate 4-kinase, type II, beta	1	1	0	0	0	0	0	0	hsa-miR-181a	> -0.03	0.55	2009	Sites in UTR
	CD4	NM_000616	CD4 molecule	1	1	0	0	0	0	0	0	hsa-miR-181a	-0.17	0.55	2005, 2007, 2009	Sites in UTR
	MIP	NM_012064	major intrinsic protein of lens fiber	1	0	1	0	0	0	0	0	hsa-miR-181a	-0.08	0.55	2007	Sites in UTR
	TTC39B	NM_001168339	tetratricopeptide repeat domain 39B	1	1	0	0	0	0	0	0	hsa-miR-181a	-0.2	0.54		Sites in UTR
	CSRNP3	NM_001172173	cysteine-serine-rich nuclear protein 3	1	1	0	0	0	0	0	0	hsa-miR-181a	> -0.03	0.54		Sites in UTR
	FBXO33	NM_203301	F-box protein 33	1	1	0	0	1	0	1	0	hsa-miR-181a	> -0.05	0.54	2005, 2007, 2009	Sites in UTR
	CHD9	NM_025134	chromodomain helicase DNA binding protein 9	1	0	1	0	0	0	0	0	hsa-miR-181a	-0.11	0.54	2005, 2007, 2009	Sites in UTR
	TARDBP	NM_007375	TAR DNA binding protein	1	0	1	0	0	0	0	0	hsa-miR-181a	-0.04	0.54	2003, 2005, 2007, 2009	Sites in UTR
	TRPM7	NM_017672	transient receptor potential cation channel, subfamily M, member 7	1	0	0	1	0	0	0	0	hsa-miR-181a	> -0.01	0.54		Sites in UTR
	L1CAM	NM_000425	L1 cell adhesion molecule	1	0	0	1	0	0	0	0	hsa-miR-181a	-0.02	0.54		Sites in UTR
	CRISPLD1	NM_031461	cysteine-rich secretory protein LCCL domain containing 1	1	0	1	0	0	0	0	0	hsa-miR-181a	-0.13	0.54		Sites in UTR
	VGLL4	NM_001128219	vestigial like 4 (Drosophila)	1	0	0	1	0	0	0	0	hsa-miR-181a	> -0.01	0.54	2005, 2007	Sites in UTR
	ZFAND6	NM_001242911	zinc finger, AN1-type domain 6	1	1	0	0	1	0	0	1	hsa-miR-181a	-0.23	0.54	2007, 2009	Sites in UTR
	ATP8B2	NM_020452	ATPase, class I, type 8B, member 2	1	0	0	1	0	0	0	0	hsa-miR-181a	> -0.01	0.53	2005, 2007, 2009	Sites in UTR
	LGI2	NM_018176	leucine-rich repeat LGI family, member 2	1	0	0	1	1	0	1	0	hsa-miR-181a	-0.09	0.53		Sites in UTR
	CNR1	NM_001160226	cannabinoid receptor 1 (brain)	1	1	0	0	0	0	0	0	hsa-miR-181a	-0.08	0.53	2005, 2007, 2009	Sites in UTR
	PPAP2B	NM_003713	phosphatidic acid phosphatase type 2B	1	0	0	1	0	0	0	0	hsa-miR-181a	-0.06	0.53	2005, 2007, 2009	Sites in UTR
	EPC2	NM_015630	enhancer of polycomb homolog 2 (Drosophila)	1	1	0	0	0	0	0	0	hsa-miR-181a	-0.23	0.53	2005, 2007, 2009	Sites in UTR
	TM9SF4	NM_014742	transmembrane 9 superfamily protein member 4	1	0	0	1	0	0	0	0	hsa-miR-181a	-0.05	0.53	2005, 2007, 2009	Sites in UTR
	MNX1	NM_001165255	motor neuron and pancreas homeobox 1	1	0	0	1	0	0	0	0	hsa-miR-181a	-0.09	0.53	2009	Sites in UTR
	UBE2J1	NM_016021	ubiquitin-conjugating enzyme E2, J1, U	1	0	1	0	1	0	0	1	hsa-miR-181a	-0.09	0.53	2009	Sites in UTR
	BMF	NM_001003940	Bcl2 modifying factor	1	0	0	1	0	0	0	0	hsa-miR-181a	-0.01	0.53	2009	Sites in UTR
	SUDS3	NM_022491	suppressor of defective silencing 3 homolog (S. cerevisiae)	1	1	0	0	0	0	0	0	hsa-miR-181a	-0.17	0.53	2009	Sites in UTR
	UNKL	NM_001193388	unkempt homolog (Drosophila)-like	1	0	0	1	0	0	0	0	hsa-miR-181a	> -0.01	0.52	2009	Sites in UTR
	HAND2	NM_021973	heart and neural crest derivatives expressed 2	1	0	1	0	0	0	0	0	hsa-miR-181a	> -0.02	0.52	2007, 2009	Sites in UTR
	LIN7C	NM_018362	lin-7 homolog C (C. elegans)	1	0	1	0	0	0	0	0	hsa-miR-181a	> -0.02	0.52	2005, 2007, 2009	Sites in UTR
	MKNK2	NM_199054	MAP kinase interacting serine/threonine kinase 2	1	0	1	0	0	0	0	0	hsa-miR-181a	> -0.02	0.52	2005, 2007	Sites in UTR
	KIAA1549	NM_001164665	KIAA1549	1	0	1	0	0	0	0	0	hsa-miR-181a	-0.02	0.52	2009	Sites in UTR
	MBNL2	NM_144778	muscleblind-like 2 (Drosophila)	1	1	0	0	0	0	0	0	hsa-miR-181a	-0.04	0.52	2005, 2007, 2009	Sites in UTR
	KLHL29	NM_052920	kelch-like 29 (Drosophila)	1	1	0	0	0	0	0	0	hsa-miR-181a	-0.26	0.52		Sites in UTR
	SLC9A6	NM_001042537	solute carrier family 9 (sodium/hydrogen exchanger), member 6	1	0	1	0	0	0	0	0	hsa-miR-181a	-0.1	0.52	2005, 2007, 2009	Sites in UTR
	HS2ST1	NM_012262	heparan sulfate 2-O-sulfotransferase 1	1	1	0	0	0	0	0	0	hsa-miR-181a	> -0.03	0.52	2009	Sites in UTR
	ARL3	NM_004311	ADP-ribosylation factor-like 3	1	0	0	1	1	0	1	0	hsa-miR-181a	> -0.03	0.51	2005, 2007, 2009	Sites in UTR
	GRIK3	NM_000831	glutamate receptor, ionotropic, kainate 3	1	1	0	0	0	0	0	0	hsa-miR-181a	> -0.03	0.51	2009	Sites in UTR
	LMO1	NM_002315	LIM domain only 1 (rhombotin 1)	1	0	1	0	0	0	0	0	hsa-miR-181a	-0.17	0.51	2005, 2007, 2009	Sites in UTR
	ZMYND11	NM_001202464	zinc finger, MYND-type containing 11	1	1	0	0	0	0	0	0	hsa-miR-181a	-0.18	0.51	2009	Sites in UTR
	KREMEN1	NM_001039570	kringle containing transmembrane protein 1	1	0	0	1	0	0	0	0	hsa-miR-181a	-0.1	0.51	2009	Sites in UTR
	QSER1	NM_001076786	glutamine and serine rich 1	1	1	0	0	0	0	0	0	hsa-miR-181a	> -0.03	0.51	2007, 2009	Sites in UTR
	NOL4	NM_001198546	nucleolar protein 4	1	0	1	0	0	0	0	0	hsa-miR-181a	> -0.02	0.51	2007, 2009	Sites in UTR
	SLC26A4	NM_000441	solute carrier family 26, member 4	1	1	0	0	2	1	0	1	hsa-miR-181a	-0.22	0.51	2009	Sites in UTR
	MAPK1IP1L	NM_144578	mitogen-activated protein kinase 1 interacting protein 1-like	1	1	0	0	0	0	0	0	hsa-miR-181a	> -0.03	0.51	2009	Sites in UTR
	CBLL1	NM_024814	Cas-Br-M (murine) ecotropic retroviral transforming sequence-like 1	1	0	1	0	1	0	1	0	hsa-miR-181a	-0.19	0.51		Sites in UTR
	NMNAT2	NM_015039	nicotinamide nucleotide adenylyltransferase 2	1	1	0	0	0	0	0	0	hsa-miR-181a	> -0.03	0.51	2009	Sites in UTR
	SLC25A4	NM_001151	solute carrier family 25 (mitochondrial carrier; adenine nucleotide translocator), member 4	1	0	1	0	1	0	0	1	hsa-miR-181a	-0.16	0.5		Sites in UTR
	EML1	NM_001008707	echinoderm microtubule associated protein like 1	1	0	0	1	0	0	0	0	hsa-miR-181a	> -0.01	0.5	2009	Sites in UTR
	RAB3GAP2	NM_012414	RAB3 GTPase activating protein subunit 2 (non-catalytic)	1	0	0	1	0	0	0	0	hsa-miR-181a	> -0.01	0.5		Sites in UTR
	ZNF654	NM_018293	zinc finger protein 654	1	0	1	0	0	0	0	0	hsa-miR-181a	-0.16	0.5	2009	Sites in UTR
	SLC35F1	NM_001029858	solute carrier family 35, member F1	1	0	1	0	0	0	0	0	hsa-miR-181a	> -0.02	0.5	2009	Sites in UTR
	TRNP1	NM_001013642	TMF1-regulated nuclear protein 1	1	1	0	0	0	0	0	0	hsa-miR-181a	-0.19	0.5	2009	Sites in UTR
	FLT1	NM_002019	fms-related tyrosine kinase 1 (vascular endothelial growth factor/vascular permeability factor receptor)	1	1	0	0	2	0	0	2	hsa-miR-181a	-0.39	0.5	2005, 2007, 2009	Sites in UTR
	PAK7	NM_020341	p21 protein (Cdc42/Rac)-activated kinase 7	1	0	1	0	0	0	0	0	hsa-miR-181a	-0.05	0.5	2005, 2007, 2009	Sites in UTR
	KLHDC5	NM_020782	kelch domain containing 5	1	1	0	0	1	0	1	0	hsa-miR-181a	-0.12	0.5	2009	Sites in UTR
	YOD1	NM_018566	YOD1 OTU deubiquinating enzyme 1 homolog (S. cerevisiae)	1	0	0	1	2	0	1	1	hsa-miR-181a	-0.09	0.5	2007, 2009	Sites in UTR
	LRP12	NM_001135703	low density lipoprotein receptor-related protein 12	1	0	1	0	0	0	0	0	hsa-miR-181a	-0.12	0.5	2005, 2007, 2009	Sites in UTR
	TBC1D2B	NM_015079	TBC1 domain family, member 2B	1	0	0	1	0	0	0	0	hsa-miR-181a	-0.02	0.5	2009	Sites in UTR
	ZC3H12C	NM_033390	zinc finger CCCH-type containing 12C	2	0	2	0	0	0	0	0	hsa-miR-20b	-0.26	0.99	2009	Sites in UTR
	SLC40A1	NM_014585	solute carrier family 40 (iron-regulated transporter), member 1	2	0	2	0	0	0	0	0	hsa-miR-20b	-0.36	0.99	2005, 2007, 2009	Sites in UTR
	LDLR	NM_000527	low density lipoprotein receptor	2	0	2	0	2	0	2	0	hsa-miR-20b	-0.25	0.98	2007, 2009	Sites in UTR
	PTPN3	NM_001145368	protein tyrosine phosphatase, non-receptor type 3	1	1	0	0	1	0	1	0	hsa-miR-20b	-0.25	0.97	2005, 2007, 2009	Sites in UTR
	ADAM9	NM_003816	ADAM metallopeptidase domain 9	1	1	0	0	0	0	0	0	hsa-miR-20b	-0.19	0.96	2009	Sites in UTR
	DDX5	NM_004396	DEAD (Asp-Glu-Ala-Asp) box polypeptide 5	1	0	1	0	0	0	0	0	hsa-miR-20b	-0.17	0.91	2005, 2007, 2009	Sites in UTR
	TRIM36	NM_018700	tripartite motif containing 36	1	1	0	0	1	0	0	1	hsa-miR-20b	-0.34	0.88	2005, 2007, 2009	Sites in UTR
	MAT2B	NM_013283	methionine adenosyltransferase II, beta	1	0	1	0	0	0	0	0	hsa-miR-20b	-0.2	0.88	2005, 2007, 2009	Sites in UTR
	CXCL14	NM_004887	chemokine (C-X-C motif) ligand 14	1	0	1	0	0	0	0	0	hsa-miR-20b	-0.22	0.87	2009	Sites in UTR
	CCL1	NM_002981	chemokine (C-C motif) ligand 1	1	1	0	0	0	0	0	0	hsa-miR-20b	-0.37	0.83	2009	Sites in UTR
	RBM20	NM_001134363	RNA binding motif protein 20	1	0	1	0	1	0	0	1	hsa-miR-20b	-0.18	0.82		Sites in UTR
	GPD2	NM_000408	glycerol-3-phosphate dehydrogenase 2 (mitochondrial)	1	0	1	0	1	0	0	1	hsa-miR-20b	-0.12	0.74	2009	Sites in UTR
	BNIP2	NM_004330	BCL2/adenovirus E1B 19kDa interacting protein 2	1	1	0	0	1	0	0	1	hsa-miR-20b	-0.32	0.67	2005, 2007, 2009	Sites in UTR
	FNBP1L	NM_001024948	formin binding protein 1-like	1	0	1	0	3	2	0	1	hsa-miR-20b	-0.38	0.58	2007, 2009	Sites in UTR
	ZXDA	NM_007156	zinc finger, X-linked, duplicated A	1	1	0	0	2	1	1	0	hsa-miR-20b	-0.39	0.57		Sites in UTR
	ADAMTS5	NM_007038	ADAM metallopeptidase with thrombospondin type 1 motif, 5	1	0	0	1	0	0	0	0	hsa-miR-20b	-0.02	0.51	2005, 2007, 2009	Sites in UTR
	RORC	NM_001001523	RAR-related orphan receptor C	1	1	0	0	0	0	0	0	hsa-miR-20b	-0.17	0.49	2009	Sites in UTR
	ZFP3	NM_153018	zinc finger protein 3 homolog (mouse)	1	0	1	0	1	0	1	0	hsa-miR-20b	-0.35	0.38		Sites in UTR
	STK33	NM_030906	serine/threonine kinase 33	1	0	1	0	1	0	1	0	hsa-miR-20b	-0.31	0.24		Sites in UTR
	TMEM135	NM_001168724	transmembrane protein 135	1	0	0	1	2	0	2	0	hsa-miR-20b	-0.15	< 0.1		Sites in UTR
	AAK1	NM_014911	AP2 associated kinase 1	2	2	0	0	4	0	4	0	hsa-miR-93	-0.15	> 0.99	2007, 2009	Sites in UTR
	ENPP5	NM_021572	ectonucleotide pyrophosphatase/phosphodiesterase 5 (putative)	2	2	0	0	0	0	0	0	hsa-miR-93	-0.56	> 0.99	2005, 2007, 2009	Sites in UTR
	ZNF512B	NM_020713	zinc finger protein 512B	2	2	0	0	2	0	2	0	hsa-miR-93	-0.32	> 0.99	2007, 2009	Sites in UTR
	RAB5B	NM_002868	RAB5B, member RAS oncogene family	2	1	1	0	0	0	0	0	hsa-miR-93	-0.22	0.99	2005, 2007, 2009	Sites in UTR
	EPHA4	NM_004438	EPH receptor A4	2	1	1	0	0	0	0	0	hsa-miR-93	-0.55	0.98	2005, 2007, 2009	Sites in UTR
	SLC22A23	NM_015482	solute carrier family 22, member 23	1	1	0	0	0	0	0	0	hsa-miR-93	-0.28	0.97	2005, 2007	Sites in UTR
	OSR1	NM_145260	odd-skipped related 1 (Drosophila)	1	1	0	0	0	0	0	0	hsa-miR-93	-0.24	0.97	2005, 2007, 2009	Sites in UTR
	FGD5	NM_152536	FYVE, RhoGEF and PH domain containing 5	1	1	0	0	1	0	0	1	hsa-miR-93	-0.27	0.97	2005, 2007, 2009	Sites in UTR
	POLR3G	NM_006467	polymerase (RNA) III (DNA directed) polypeptide G (32kD)	1	1	0	0	0	0	0	0	hsa-miR-93	-0.28	0.96	2007, 2009	Sites in UTR
	TADA2B	NM_152293	transcriptional adaptor 2B	1	1	0	0	1	0	1	0	hsa-miR-93	-0.08	0.95	2009	Sites in UTR
	GRAMD1A	NM_001136199	GRAM domain containing 1A	1	1	0	0	0	0	0	0	hsa-miR-93	-0.2	0.95	2007, 2009	Sites in UTR
	GIGYF1	NM_022574	GRB10 interacting GYF protein 1	1	1	0	0	0	0	0	0	hsa-miR-93	-0.21	0.94	2005, 2007, 2009	Sites in UTR
	FRMD6	NM_001042481	FERM domain containing 6	1	1	0	0	1	0	0	1	hsa-miR-93	-0.34	0.93	2007, 2009	Sites in UTR
	TRIM3	NM_006458	tripartite motif containing 3	1	1	0	0	0	0	0	0	hsa-miR-93	-0.29	0.93	2005, 2007, 2009	Sites in UTR
	SKI	NM_003036	v-ski sarcoma viral oncogene homolog (avian)	1	0	1	0	0	0	0	0	hsa-miR-93	-0.03	0.9	2005, 2007, 2009	Sites in UTR
	RAB11FIP4	NM_032932	RAB11 family interacting protein 4 (class II)	1	0	1	0	1	0	1	0	hsa-miR-93	-0.08	0.9	2009	Sites in UTR
	CCND2	NM_001759	cyclin D2	1	0	1	0	0	0	0	0	hsa-miR-93	-0.09	0.9	2005, 2007, 2009	Sites in UTR
	MAP3K3	NM_002401	mitogen-activated protein kinase kinase kinase 3	1	0	1	0	0	0	0	0	hsa-miR-93	-0.08	0.9	2005, 2007, 2009	Sites in UTR
	NRP2	NM_018534	neuropilin 2	1	0	1	0	0	0	0	0	hsa-miR-93	-0.2	0.9		Sites in UTR
	NHLH1	NM_005598	nescient helix loop helix 1	1	0	1	0	0	0	0	0	hsa-miR-93	-0.06	0.9	2005, 2007, 2009	Sites in UTR
	NKX3-2	NM_001189	NK3 homeobox 2	1	0	1	0	0	0	0	0	hsa-miR-93	-0.11	0.9	2009	Sites in UTR
	PGBD5	NM_024554	piggyBac transposable element derived 5	1	0	1	0	1	0	1	0	hsa-miR-93	-0.2	0.88	2005, 2007, 2009	Sites in UTR
	KIAA1671	NM_001145206	KIAA1671	1	1	0	0	0	0	0	0	hsa-miR-93	-0.18	0.87		Sites in UTR
	TMEM25	NM_001144034	transmembrane protein 25	1	1	0	0	1	0	0	1	hsa-miR-93	-0.24	0.87	2009	Sites in UTR
	UBASH3A	NM_001001895	ubiquitin associated and SH3 domain containing A	1	0	1	0	0	0	0	0	hsa-miR-93	-0.17	0.86	2009	Sites in UTR
	PTGFRN	NM_020440	prostaglandin F2 receptor negative regulator	1	0	1	0	0	0	0	0	hsa-miR-93	-0.07	0.84	2005, 2007, 2009	Sites in UTR
	SESN2	NM_031459	sestrin 2	1	0	1	0	0	0	0	0	hsa-miR-93	-0.04	0.82	2009	Sites in UTR
	ZNF362	NM_152493	zinc finger protein 362	1	0	1	0	0	0	0	0	hsa-miR-93	-0.12	0.81	2005, 2007, 2009	Sites in UTR
	TNRC6A	NM_014494	trinucleotide repeat containing 6A	1	0	1	0	0	0	0	0	hsa-miR-93	-0.03	0.8	2005, 2007, 2009	Sites in UTR
	FTSJD1	NM_001099642	FtsJ methyltransferase domain containing 1	1	1	0	0	1	0	1	0	hsa-miR-93	-0.45	0.79	2009	Sites in UTR
	ZNF367	NM_153695	zinc finger protein 367	2	0	2	0	1	0	0	1	hsa-miR-93	-0.35	0.78	2005, 2007, 2009	Sites in UTR
	CAMTA2	NM_001171166	calmodulin binding transcription activator 2	1	0	1	0	0	0	0	0	hsa-miR-93	-0.06	0.77	2005, 2007, 2009	Sites in UTR
	CHD9	NM_025134	chromodomain helicase DNA binding protein 9	2	0	2	0	0	0	0	0	hsa-miR-93	-0.19	0.75	2005, 2007, 2009	Sites in UTR
	PAFAH1B1	NM_000430	platelet-activating factor acetylhydrolase 1b, regulatory subunit 1 (45kDa)	1	1	0	0	0	0	0	0	hsa-miR-93	-0.06	0.74	2005, 2007, 2009	Sites in UTR
	FGD1	NM_004463	FYVE, RhoGEF and PH domain containing 1	1	0	1	0	0	0	0	0	hsa-miR-93	-0.09	0.72	2005, 2007, 2009	Sites in UTR
	B4GALT6	NM_004775	UDP-Gal:betaGlcNAc beta 1,4- galactosyltransferase, polypeptide 6	1	0	1	0	0	0	0	0	hsa-miR-93	-0.12	0.58	2009	Sites in UTR
	FAM59A	NM_001242409	family with sequence similarity 59, member A	1	0	0	1	0	0	0	0	hsa-miR-93	-0.02	0.5		Sites in UTR
	LYST	NM_000081	lysosomal trafficking regulator	1	1	0	0	0	0	0	0	hsa-miR-93	-0.33	0.45	2009	Sites in UTR
	RASL12	NM_016563	RAS-like, family 12	1	0	1	0	1	0	0	1	hsa-miR-93	-0.15	0.33		Sites in UTR
	RPS6KA1	NM_001006665	ribosomal protein S6 kinase, 90kDa, polypeptide 1	1	0	1	0	0	0	0	0	hsa-miR-93	-0.13	0.29	2005, 2007, 2009	Sites in UTR
	SLC39A6	NM_012319	solute carrier family 39 (zinc transporter), member 6	1	0	1	0	0	0	0	0	hsa-miR-93	-0.15	0.15		Sites in UTR
	COQ2	NM_015697	coenzyme Q2 homolog, prenyltransferase (yeast)	1	1	0	0	0	0	0	0	hsa-miR-93	-0.29	< 0.1	2009	Sites in UTR
	DICER1	NM_001195573	dicer 1, ribonuclease type III	6	4	1	1	0	0	0	0	hsa-miR-103a	-1.12	> 0.99	2005, 2007, 2009	Sites in UTR
	CHD2	NM_001271	chromodomain helicase DNA binding protein 2	4	0	2	2	0	0	0	0	hsa-miR-103a	-0.39	0.99	2009	Sites in UTR
	RIMS3	NM_014747	regulating synaptic membrane exocytosis 3	3	0	2	1	0	0	0	0	hsa-miR-103a	-0.26	0.95	2005, 2007, 2009	Sites in UTR
	NPAS3	NM_001164749	neuronal PAS domain protein 3	3	1	1	1	1	0	0	1	hsa-miR-103a	-0.62	0.94		Sites in UTR
	NFIA	NM_001134673	nuclear factor I/A	3	1	0	2	0	0	0	0	hsa-miR-103a	-0.36	0.94	2005, 2007, 2009	Sites in UTR
	PRKCE	NM_005400	protein kinase C, epsilon	3	1	0	2	0	0	0	0	hsa-miR-103a	-0.36	0.94	2005, 2007, 2009	Sites in UTR
	ACVR2B	NM_001106	activin A receptor, type IIB	2	1	1	0	0	0	0	0	hsa-miR-103a	-0.43	0.93	2007, 2009	Sites in UTR
	MED26	NM_004831	mediator complex subunit 26	2	1	1	0	0	0	0	0	hsa-miR-103a	-0.63	0.93	2003, 2007, 2009	Sites in UTR
	SNRK	NM_001100594	SNF related kinase	2	1	1	0	0	0	0	0	hsa-miR-103a	-0.49	0.93	2007, 2009	Sites in UTR
	BACH2	NM_001170794	BTB and CNC homology 1, basic leucine zipper transcription factor 2	2	1	1	0	1	0	0	1	hsa-miR-103a	-0.1	0.92	2005, 2007, 2009	Sites in UTR
	TRAF3	NM_001199427	TNF receptor-associated factor 3	2	0	1	1	1	0	0	1	hsa-miR-103a	-0.11	0.9		Sites in UTR
	DYRK2	NM_003583	dual-specificity tyrosine-(Y)-phosphorylation regulated kinase 2	2	1	1	0	0	0	0	0	hsa-miR-103a	-0.64	0.9	2009	Sites in UTR
	COPS2	NM_001143887	COP9 constitutive photomorphogenic homolog subunit 2 (Arabidopsis)	2	0	0	2	0	0	0	0	hsa-miR-103a	-0.36	0.89	2005, 2007, 2009	Sites in UTR
	GALNT7	NM_017423	UDP-N-acetyl-alpha-D-galactosamine:polypeptide N-acetylgalactosaminyltransferase 7 (GalNAc-T7)	2	0	1	1	0	0	0	0	hsa-miR-103a	-0.36	0.88	2005, 2007, 2009	Sites in UTR
	ATP13A3	NM_024524	ATPase type 13A3	2	2	0	0	0	0	0	0	hsa-miR-103a	-0.38	0.88	2009	Sites in UTR
	NF1	NM_000267	neurofibromin 1	2	1	1	0	1	0	0	1	hsa-miR-103a	-0.85	0.87	2005, 2007, 2009	Sites in UTR
	INO80D	NM_017759	INO80 complex subunit D	2	0	1	1	3	2	0	1	hsa-miR-103a	-0.17	0.87	2009	Sites in UTR
	FAF2	NM_014613	Fas associated factor family member 2	2	0	1	1	1	0	1	0	hsa-miR-103a	-0.29	0.87	2007, 2009	Sites in UTR
	RASSF5	NM_182663	Ras association (RalGDS/AF-6) domain family member 5	2	0	1	1	0	0	0	0	hsa-miR-103a	-0.27	0.87	2005, 2007, 2009	Sites in UTR
	PHF20	NM_016436	PHD finger protein 20	2	1	1	0	0	0	0	0	hsa-miR-103a	-0.26	0.86	2005, 2007, 2009	Sites in UTR
	GPC6	NM_005708	glypican 6	2	1	0	1	0	0	0	0	hsa-miR-103a	-0.4	0.86	2005, 2007, 2009	Sites in UTR
	CC2D1B	NM_032449	coiled-coil and C2 domain containing 1B	2	0	1	1	0	0	0	0	hsa-miR-103a	-0.21	0.86	2007, 2009	Sites in UTR
	CPEB3	NM_001178137	cytoplasmic polyadenylation element binding protein 3	2	1	0	1	0	0	0	0	hsa-miR-103a	-0.44	0.86	2005, 2007, 2009	Sites in UTR
	ARHGAP5	NM_001030055	Rho GTPase activating protein 5	2	1	0	1	1	0	0	1	hsa-miR-103a	-0.36	0.86	2009	Sites in UTR
	RNF38	NM_022781	ring finger protein 38	2	1	0	1	1	0	1	0	hsa-miR-103a	-0.51	0.85	2005, 2007, 2009	Sites in UTR
	TPD52	NM_001025252	tumor protein D52	2	1	1	0	0	0	0	0	hsa-miR-103a	-0.36	0.84	2005, 2007, 2009	Sites in UTR
	ZC3H7B	NM_017590	zinc finger CCCH-type containing 7B	1	1	0	0	1	0	0	1	hsa-miR-103a	-0.32	0.84	2007, 2009	Sites in UTR
	CCNYL1	NM_001142300	cyclin Y-like 1	2	0	0	2	0	0	0	0	hsa-miR-103a	-0.32	0.83	2007	Sites in UTR
	TWF1	NM_001242397	twinfilin, actin-binding protein, homolog 1 (Drosophila)	2	1	0	1	0	0	0	0	hsa-miR-103a	-0.43	0.83	2007, 2009	Sites in UTR
	BAZ2A	NM_013449	bromodomain adjacent to zinc finger domain, 2A	2	0	2	0	0	0	0	0	hsa-miR-103a	-0.29	0.83	2005, 2007, 2009	Sites in UTR
	RASSF8	NM_001164746	Ras association (RalGDS/AF-6) domain family (N-terminal) member 8	2	0	1	1	0	0	0	0	hsa-miR-103a	-0.2	0.83		Sites in UTR
	EIF4B	NM_001417	eukaryotic translation initiation factor 4B	1	0	1	0	1	0	0	1	hsa-miR-103a	-0.27	0.83	2005, 2007, 2009	Sites in UTR
	AXIN2	NM_004655	axin 2	2	0	2	0	1	0	1	0	hsa-miR-103a	-0.54	0.82	2003, 2005, 2007, 2009	Sites in UTR
	CHIC1	NM_001039840	cysteine-rich hydrophobic domain 1	1	0	1	0	1	0	0	1	hsa-miR-103a	-0.23	0.81	2007, 2009	Sites in UTR
	DCBLD2	NM_080927	discoidin, CUB and LCCL domain containing 2	2	1	1	0	0	0	0	0	hsa-miR-103a	-0.33	0.8	2005, 2007, 2009	Sites in UTR
	LCOR	NM_001170765	ligand dependent nuclear receptor corepressor	1	1	0	0	1	0	0	1	hsa-miR-103a	-0.1	0.79	2007, 2009	Sites in UTR
	ZKSCAN1	NM_003439	zinc finger with KRAB and SCAN domains 1	1	0	1	0	1	0	0	1	hsa-miR-103a	-0.26	0.79	2009	Sites in UTR
	ABL2	NM_001136000	v-abl Abelson murine leukemia viral oncogene homolog 2	1	0	1	0	1	0	0	1	hsa-miR-103a	-0.11	0.79	2009	Sites in UTR
	MYH9	NM_002473	myosin, heavy chain 9, non-muscle	1	1	0	0	1	0	0	1	hsa-miR-103a	-0.55	0.78	2005, 2007, 2009	Sites in UTR
	ZMYM2	NM_001190964	zinc finger, MYM-type 2	2	1	1	0	0	0	0	0	hsa-miR-103a	-0.38	0.78	2007	Sites in UTR
	ARMC1	NM_018120	armadillo repeat containing 1	1	1	0	0	1	0	1	0	hsa-miR-103a	-0.56	0.77	2005, 2007, 2009	Sites in UTR
	ADCYAP1	NM_001099733	adenylate cyclase activating polypeptide 1 (pituitary)	1	1	0	0	1	0	1	0	hsa-miR-103a	-0.4	0.77	2009	Sites in UTR
	ATXN7L1	NM_020725	ataxin 7-like 1	1	0	1	0	1	0	1	0	hsa-miR-103a	-0.3	0.77	2009	Sites in UTR
	RAB11FIP4	NM_032932	RAB11 family interacting protein 4 (class II)	1	1	0	0	2	0	0	2	hsa-miR-103a	-0.06	0.76	2009	Sites in UTR
	DCLK1	NM_001195415	doublecortin-like kinase 1	1	0	1	0	2	0	0	2	hsa-miR-103a	-0.27	0.76	2009	Sites in UTR
	ARIH2	NM_006321	ariadne homolog 2 (Drosophila)	1	1	0	0	4	0	1	3	hsa-miR-103a	-0.72	0.76	2009	Sites in UTR
	HTT	NM_002111	huntingtin	1	0	0	1	3	0	1	2	hsa-miR-103a	-0.41	0.76	2009	Sites in UTR
	RPS6KA3	NM_004586	ribosomal protein S6 kinase, 90kDa, polypeptide 3	1	0	1	0	1	0	1	0	hsa-miR-103a	-0.22	0.76	2009	Sites in UTR
	PLEKHA1	NM_001001974	pleckstrin homology domain containing, family A (phosphoinositide binding specific) member 1	1	0	1	0	1	0	0	1	hsa-miR-103a	-0.36	0.76	2009	Sites in UTR
	SIX4	NM_017420	SIX homeobox 4	1	1	0	0	2	0	1	1	hsa-miR-103a	-0.25	0.75	2007, 2009	Sites in UTR
	UPF2	NM_015542	UPF2 regulator of nonsense transcripts homolog (yeast)	1	1	0	0	1	0	1	0	hsa-miR-103a	-0.61	0.75	2009	Sites in UTR
	HELZ	NM_014877	helicase with zinc finger	1	1	0	0	1	0	1	0	hsa-miR-103a	-0.29	0.75	2007, 2009	Sites in UTR
	HIPK2	NM_001113239	homeodomain interacting protein kinase 2	1	0	1	0	1	0	1	0	hsa-miR-103a	> -0.04	0.75	2009	Sites in UTR
	PPPDE2	NM_015704	PPPDE peptidase domain containing 2	1	0	1	0	1	0	0	1	hsa-miR-103a	-0.41	0.75		Sites in UTR
	SPRY3	NM_005840	sprouty homolog 3 (Drosophila)	2	0	0	2	0	0	0	0	hsa-miR-103a	-0.06	0.75	2005, 2007, 2009	Sites in UTR
	PPP6R2	NM_001242898	protein phosphatase 6, regulatory subunit 2	1	1	0	0	0	0	0	0	hsa-miR-103a	-0.46	0.74	2007, 2009	Sites in UTR
	SUN2	NM_001199579	Sad1 and UNC84 domain containing 2	1	1	0	0	0	0	0	0	hsa-miR-103a	-0.46	0.74	2005, 2007, 2009	Sites in UTR
	CXorf23	NM_198279	chromosome X open reading frame 23	1	1	0	0	0	0	0	0	hsa-miR-103a	-0.42	0.74	2005, 2007, 2009	Sites in UTR
	JHDM1D	NM_030647	jumonji C domain containing histone demethylase 1 homolog D (S. cerevisiae)	1	1	0	0	1	0	0	1	hsa-miR-103a	-0.41	0.74	2009	Sites in UTR
	TBKBP1	NM_014726	TBK1 binding protein 1	1	1	0	0	0	0	0	0	hsa-miR-103a	-0.39	0.74	2007, 2009	Sites in UTR
	NRP2	NM_018534	neuropilin 2	1	1	0	0	0	0	0	0	hsa-miR-103a	-0.38	0.74		Sites in UTR
	PRRT2	NM_145239	proline-rich transmembrane protein 2	1	1	0	0	0	0	0	0	hsa-miR-103a	-0.33	0.74	2009	Sites in UTR
	SRGAP1	NM_020762	SLIT-ROBO Rho GTPase activating protein 1	1	1	0	0	1	0	0	1	hsa-miR-103a	-0.32	0.74	2005, 2007, 2009	Sites in UTR
	GREM2	NM_022469	gremlin 2	1	1	0	0	1	0	0	1	hsa-miR-103a	-0.28	0.74	2009	Sites in UTR
	MBNL3	NM_001170701	muscleblind-like 3 (Drosophila)	1	1	0	0	0	0	0	0	hsa-miR-103a	-0.06	0.74		Sites in UTR
	SPATS2L	NM_001100422	spermatogenesis associated, serine-rich 2-like	1	1	0	0	1	0	0	1	hsa-miR-103a	-0.44	0.74	2005, 2007, 2009	Sites in UTR
	2013-03-03	NM_178450	membrane-associated ring finger (C3HC4) 3	1	1	0	0	0	0	0	0	hsa-miR-103a	-0.36	0.74	2007, 2009	Sites in UTR
	ANKRD52	NM_173595	ankyrin repeat domain 52	1	1	0	0	0	0	0	0	hsa-miR-103a	-0.23	0.74	2009	Sites in UTR
	ZNRF2	NM_147128	zinc and ring finger 2	1	1	0	0	0	0	0	0	hsa-miR-103a	-0.38	0.74	2005, 2007, 2009	Sites in UTR
	CSNK1G2	NM_001319	casein kinase 1, gamma 2	1	1	0	0	1	0	0	1	hsa-miR-103a	-0.28	0.74	2005, 2007, 2009	Sites in UTR
	CELSR2	NM_001408	cadherin, EGF LAG seven-pass G-type receptor 2 (flamingo homolog, Drosophila)	1	1	0	0	0	0	0	0	hsa-miR-103a	-0.23	0.74	2005, 2007, 2009	Sites in UTR
	PTPLB	NM_198402	protein tyrosine phosphatase-like (proline instead of catalytic arginine), member b	1	1	0	0	0	0	0	0	hsa-miR-103a	-0.46	0.74	2005, 2007, 2009	Sites in UTR
	NPAS2	NM_002518	neuronal PAS domain protein 2	1	1	0	0	1	0	0	1	hsa-miR-103a	-0.47	0.74	2009	Sites in UTR
	PTPN14	NM_005401	protein tyrosine phosphatase, non-receptor type 14	1	0	0	1	2	0	1	1	hsa-miR-103a	-0.1	0.74		Sites in UTR
	ATF7	NM_001130059	activating transcription factor 7	1	1	0	0	2	0	0	2	hsa-miR-103a	-0.68	0.74		Sites in UTR
	ZFPM2	NM_012082	zinc finger protein, multitype 2	1	1	0	0	0	0	0	0	hsa-miR-103a	-0.45	0.74	2005, 2007, 2009	Sites in UTR
	MBNL1	NM_021038	muscleblind-like (Drosophila)	1	1	0	0	0	0	0	0	hsa-miR-103a	-0.2	0.74	2005, 2007, 2009	Sites in UTR
	KPNA1	NM_002264	karyopherin alpha 1 (importin alpha 5)	1	1	0	0	0	0	0	0	hsa-miR-103a	-0.11	0.74	2005, 2007, 2009	Sites in UTR
	ANO3	NM_031418	anoctamin 3	3	1	2	0	1	0	1	0	hsa-miR-103a	-1.09	0.74	2005, 2007, 2009	Sites in UTR
	CLOCK	NM_004898	clock homolog (mouse)	1	1	0	0	1	0	1	0	hsa-miR-103a	-0.51	0.74	2009	Sites in UTR
	PPIP5K2	NM_015216	diphosphoinositol pentakisphosphate kinase 2	1	1	0	0	0	0	0	0	hsa-miR-103a	-0.37	0.74	2007, 2009	Sites in UTR
	ZNF654	NM_018293	zinc finger protein 654	1	1	0	0	0	0	0	0	hsa-miR-103a	-0.42	0.74	2007, 2009	Sites in UTR
	CHD1	NM_001270	chromodomain helicase DNA binding protein 1	1	1	0	0	0	0	0	0	hsa-miR-103a	-0.42	0.74	2009	Sites in UTR
	CCDC50	NM_174908	coiled-coil domain containing 50	1	1	0	0	1	1	0	0	hsa-miR-103a	-0.47	0.74		Sites in UTR
	CACNA2D1	NM_000722	calcium channel, voltage-dependent, alpha 2/delta subunit 1	1	1	0	0	0	0	0	0	hsa-miR-103a	-0.41	0.74	2007, 2009	Sites in UTR
	TMEM184B	NM_001195071	transmembrane protein 184B	1	1	0	0	0	0	0	0	hsa-miR-103a	-0.19	0.74	2009	Sites in UTR
	VCL	NM_003373	vinculin	1	1	0	0	0	0	0	0	hsa-miR-103a	-0.27	0.74	2005, 2007, 2009	Sites in UTR
	TSHZ2	NM_001193421	teashirt zinc finger homeobox 2	1	1	0	0	0	0	0	0	hsa-miR-103a	-0.38	0.74		Sites in UTR
	NDEL1	NM_001025579	nudE nuclear distribution gene E homolog (A. nidulans)-like 1	1	1	0	0	0	0	0	0	hsa-miR-103a	-0.36	0.74	2005, 2007, 2009	Sites in UTR
	YTHDC1	NM_001031732	YTH domain containing 1	1	0	1	0	0	0	0	0	hsa-miR-103a	-0.23	0.74	2009	Sites in UTR
	N4BP1	NM_153029	NEDD4 binding protein 1	1	0	1	0	2	1	0	1	hsa-miR-103a	-0.49	0.74	2007, 2009	Sites in UTR
	NOS1	NM_000620	nitric oxide synthase 1 (neuronal)	1	0	1	0	2	0	0	2	hsa-miR-103a	-0.32	0.74		Sites in UTR
	DSEL	NM_032160	dermatan sulfate epimerase-like	1	1	0	0	0	0	0	0	hsa-miR-103a	N/A	0.74	2007, 2009	Sites in UTR
	C6orf204	NM_001042475	chromosome 6 open reading frame 204	1	0	1	0	0	0	0	0	hsa-miR-103a	-0.29	0.74	2009	Sites in UTR
	ITSN1	NM_001001132	intersectin 1 (SH3 domain protein)	1	1	0	0	0	0	0	0	hsa-miR-103a	-0.31	0.74	2009	Sites in UTR
	C9orf69	NM_152833	chromosome 9 open reading frame 69	1	0	1	0	1	0	0	1	hsa-miR-103a	-0.23	0.74	2009	Sites in UTR
	WNT3A	NM_033131	wingless-type MMTV integration site family, member 3A	1	0	1	0	0	0	0	0	hsa-miR-103a	-0.24	0.74	2007, 2009	Sites in UTR
	CDK6	NM_001145306	cyclin-dependent kinase 6	1	0	1	0	1	0	0	1	hsa-miR-103a	-0.2	0.74	2005, 2007, 2009	Sites in UTR
	CASK	NM_001126054	calcium/calmodulin-dependent serine protein kinase (MAGUK family)	1	0	1	0	0	0	0	0	hsa-miR-103a	-0.21	0.74		Sites in UTR
	WNT4	NM_030761	wingless-type MMTV integration site family, member 4	1	0	1	0	1	0	0	1	hsa-miR-103a	-0.26	0.74	2009	Sites in UTR
	KIAA0528	NM_014802	KIAA0528	1	1	0	0	0	0	0	0	hsa-miR-103a	-0.47	0.74	2009	Sites in UTR
	KIF5A	NM_004984	kinesin family member 5A	1	1	0	0	0	0	0	0	hsa-miR-103a	-0.32	0.73	2005, 2007, 2009	Sites in UTR
	JAKMIP2	NM_014790	janus kinase and microtubule interacting protein 2	1	1	0	0	0	0	0	0	hsa-miR-103a	-0.46	0.73	2007, 2009	Sites in UTR
	C16orf72	NM_014117	chromosome 16 open reading frame 72	1	0	1	0	0	0	0	0	hsa-miR-103a	-0.18	0.73	2007, 2009	Sites in UTR
	FGF7	NM_002009	fibroblast growth factor 7	1	0	1	0	0	0	0	0	hsa-miR-103a	-0.17	0.73	2009	Sites in UTR
	JUB	NM_032876	jub, ajuba homolog (Xenopus laevis)	1	1	0	0	0	0	0	0	hsa-miR-103a	-0.41	0.73	2009	Sites in UTR
	BDNF	NM_001143805	brain-derived neurotrophic factor	1	0	1	0	1	0	0	1	hsa-miR-103a	-0.33	0.73	2005, 2007, 2009	Sites in UTR
	RNF125	NM_017831	ring finger protein 125	1	0	1	0	0	0	0	0	hsa-miR-103a	-0.23	0.73	2005, 2007, 2009	Sites in UTR
	CHST11	NM_001173982	carbohydrate (chondroitin 4) sulfotransferase 11	1	0	1	0	0	0	0	0	hsa-miR-103a	-0.18	0.73	2005, 2007	Sites in UTR
	LOC388630	NM_001194986	UPF0632 protein A	1	0	1	0	1	0	1	0	hsa-miR-103a	-0.19	0.73		Sites in UTR
	APBA1	NM_001163	amyloid beta (A4) precursor protein-binding, family A, member 1	1	0	0	1	2	0	0	2	hsa-miR-103a	-0.35	0.73	2005, 2007, 2009	Sites in UTR
	TGFBR3	NM_001195683	transforming growth factor, beta receptor III	1	0	1	0	0	0	0	0	hsa-miR-103a	-0.24	0.73	2005, 2007, 2009	Sites in UTR
	PIK3R1	NM_001242466	phosphoinositide-3-kinase, regulatory subunit 1 (alpha)	1	0	1	0	0	0	0	0	hsa-miR-103a	-0.18	0.73	2005, 2007, 2009	Sites in UTR
	DUS1L	NM_022156	dihydrouridine synthase 1-like (S. cerevisiae)	1	1	0	0	0	0	0	0	hsa-miR-103a	-0.34	0.73	2009	Sites in UTR
	POGLUT1	NM_152305	protein O-glucosyltransferase 1	1	1	0	0	0	0	0	0	hsa-miR-103a	-0.35	0.73	2009	Sites in UTR
	ASH1L	NM_018489	ash1 (absent, small, or homeotic)-like (Drosophila)	1	0	1	0	0	0	0	0	hsa-miR-103a	-0.29	0.73	2007, 2009	Sites in UTR
	TLK1	NM_001136554	tousled-like kinase 1	1	0	1	0	0	0	0	0	hsa-miR-103a	-0.1	0.73	2009	Sites in UTR
	ZC3H12C	NM_033390	zinc finger CCCH-type containing 12C	1	0	1	0	1	0	1	0	hsa-miR-103a	-0.27	0.73	2009	Sites in UTR
	PCGF5	NM_032373	polycomb group ring finger 5	1	0	1	0	0	0	0	0	hsa-miR-103a	-0.28	0.73	2007, 2009	Sites in UTR
	SCAF11	NM_004719	SR-related CTD-associated factor 11	1	0	1	0	0	0	0	0	hsa-miR-103a	-0.19	0.73	2009	Sites in UTR
	ZHX3	NM_015035	zinc fingers and homeoboxes 3	1	0	1	0	2	0	0	2	hsa-miR-103a	-0.34	0.73	2007, 2009	Sites in UTR
	EIF5	NM_001969	eukaryotic translation initiation factor 5	1	1	0	0	1	1	0	0	hsa-miR-103a	-0.74	0.73	2005, 2007, 2009	Sites in UTR
	SVEP1	NM_153366	sushi, von Willebrand factor type A, EGF and pentraxin domain containing 1	1	0	1	0	0	0	0	0	hsa-miR-103a	-0.21	0.73	2009	Sites in UTR
	KIAA2018	NM_001009899	KIAA2018	1	1	0	0	1	0	0	1	hsa-miR-103a	-0.39	0.73	2007, 2009	Sites in UTR
	RAI14	NM_001145520	retinoic acid induced 14	1	1	0	0	0	0	0	0	hsa-miR-103a	-0.37	0.73	2005, 2007, 2009	Sites in UTR
	FOXJ2	NM_018416	forkhead box J2	1	0	1	0	1	0	0	1	hsa-miR-103a	-0.31	0.73	2005, 2007, 2009	Sites in UTR
	DCP1A	NM_018403	DCP1 decapping enzyme homolog A (S. cerevisiae)	1	0	1	0	2	0	0	2	hsa-miR-103a	-0.26	0.73	2009	Sites in UTR
	GPATCH8	NM_001002909	G patch domain containing 8	1	0	1	0	0	0	0	0	hsa-miR-103a	-0.19	0.73	2007, 2009	Sites in UTR
	HIC2	NM_015094	hypermethylated in cancer 2	1	1	0	0	0	0	0	0	hsa-miR-103a	-0.35	0.72	2005, 2007, 2009	Sites in UTR
	RORA	NM_002943	RAR-related orphan receptor A	1	0	1	0	0	0	0	0	hsa-miR-103a	-0.17	0.72		Sites in UTR
	NAT8L	NM_178557	N-acetyltransferase 8-like (GCN5-related, putative)	1	0	1	0	0	0	0	0	hsa-miR-103a	-0.21	0.72		Sites in UTR
	IHH	NM_002181	Indian hedgehog	1	0	1	0	0	0	0	0	hsa-miR-103a	-0.16	0.72	2007, 2009	Sites in UTR
	ETNK1	NM_018638	ethanolamine kinase 1	1	0	1	0	0	0	0	0	hsa-miR-103a	-0.26	0.72	2007, 2009	Sites in UTR
	C14orf101	NM_017799	chromosome 14 open reading frame 101	1	1	0	0	0	0	0	0	hsa-miR-103a	-0.25	0.72	2007, 2009	Sites in UTR
	LRRC8D	NM_001134479	leucine rich repeat containing 8 family, member D	1	0	1	0	0	0	0	0	hsa-miR-103a	-0.13	0.72	2009	Sites in UTR
	RNF24	NM_001134337	ring finger protein 24	1	0	1	0	0	0	0	0	hsa-miR-103a	> -0.02	0.72		Sites in UTR
	ZDHHC3	NM_001135179	zinc finger, DHHC-type containing 3	1	0	1	0	3	0	2	1	hsa-miR-103a	> -0.07	0.72	2009	Sites in UTR
	MFN2	NM_001127660	mitofusin 2	1	0	1	0	1	0	1	0	hsa-miR-103a	-0.28	0.72	2009	Sites in UTR
	ANK1	NM_000037	ankyrin 1, erythrocytic	1	1	0	0	1	0	0	1	hsa-miR-103a	-0.43	0.72	2005, 2007, 2009	Sites in UTR
	LRP2	NM_004525	low density lipoprotein receptor-related protein 2	1	0	1	0	0	0	0	0	hsa-miR-103a	-0.32	0.72	2009	Sites in UTR
	HLF	NM_002126	hepatic leukemia factor	1	0	1	0	0	0	0	0	hsa-miR-103a	-0.07	0.72	2005, 2007, 2009	Sites in UTR
	KIAA1033	NM_015275	KIAA1033	1	1	0	0	0	0	0	0	hsa-miR-103a	-0.3	0.72	2005, 2007, 2009	Sites in UTR
	KIF21A	NM_001173463	kinesin family member 21A	1	0	1	0	0	0	0	0	hsa-miR-103a	-0.29	0.72	2007, 2009	Sites in UTR
	DCUN1D4	NM_001040402	DCN1, defective in cullin neddylation 1, domain containing 4 (S. cerevisiae)	1	0	1	0	0	0	0	0	hsa-miR-103a	-0.15	0.72	2007, 2009	Sites in UTR
	TGIF2	NM_001199513	TGFB-induced factor homeobox 2	1	0	1	0	2	0	1	1	hsa-miR-103a	-0.35	0.72	2005, 2007, 2009	Sites in UTR
	SGMS2	NM_001136257	sphingomyelin synthase 2	1	1	0	0	1	0	0	1	hsa-miR-103a	-0.41	0.72		Sites in UTR
	G3BP2	NM_012297	GTPase activating protein (SH3 domain) binding protein 2	1	0	0	1	1	0	0	1	hsa-miR-103a	-0.26	0.72	2005, 2007, 2009	Sites in UTR
	CDK5R1	NM_003885	cyclin-dependent kinase 5, regulatory subunit 1 (p35)	1	0	1	0	1	0	0	1	hsa-miR-103a	-0.14	0.72	2007, 2009	Sites in UTR
	NOVA1	NM_002515	neuro-oncological ventral antigen 1	1	1	0	0	0	0	0	0	hsa-miR-103a	-0.27	0.72	2005, 2007, 2009	Sites in UTR
	PDE3B	NM_000922	phosphodiesterase 3B, cGMP-inhibited	1	0	1	0	0	0	0	0	hsa-miR-103a	-0.24	0.72	2009	Sites in UTR
	STYX	NM_001130701	serine/threonine/tyrosine interacting protein	1	0	1	0	0	0	0	0	hsa-miR-103a	-0.18	0.71		Sites in UTR
	PPP6C	NM_001123355	protein phosphatase 6, catalytic subunit	1	0	1	0	2	0	0	2	hsa-miR-103a	-0.44	0.71	2005, 2007, 2009	Sites in UTR
	C20orf112	NM_080616	chromosome 20 open reading frame 112	1	0	1	0	1	0	0	1	hsa-miR-103a	-0.15	0.71		Sites in UTR
	NUP50	NM_007172	nucleoporin 50kDa	1	1	0	0	0	0	0	0	hsa-miR-103a	-0.33	0.71	2009	Sites in UTR
	UNC80	NM_032504	unc-80 homolog (C. elegans)	1	0	1	0	0	0	0	0	hsa-miR-103a	-0.13	0.71		Sites in UTR
	UBE4A	NM_001204077	ubiquitination factor E4A	3	1	2	0	0	0	0	0	hsa-miR-103a	-0.47	0.71	2009	Sites in UTR
	KIF23	NM_004856	kinesin family member 23	1	0	1	0	0	0	0	0	hsa-miR-103a	-0.29	0.71	2005, 2007, 2009	Sites in UTR
	PCGF2	NM_007144	polycomb group ring finger 2	1	1	0	0	0	0	0	0	hsa-miR-103a	-0.52	0.71	2009	Sites in UTR
	FGF2	NM_002006	fibroblast growth factor 2 (basic)	1	0	1	0	1	0	1	0	hsa-miR-103a	-0.47	0.71	2007	Sites in UTR
	HNRNPA2B1	NM_002137	heterogeneous nuclear ribonucleoprotein A2/B1	1	0	1	0	1	0	0	1	hsa-miR-103a	-0.25	0.71	2009	Sites in UTR
	AQP11	NM_173039	aquaporin 11	1	0	1	0	0	0	0	0	hsa-miR-103a	-0.3	0.71	2009	Sites in UTR
	CECR6	NM_001163079	cat eye syndrome chromosome region, candidate 6	1	0	1	0	0	0	0	0	hsa-miR-103a	-0.1	0.71	2005, 2007, 2009	Sites in UTR
	SBNO1	NM_001167856	strawberry notch homolog 1 (Drosophila)	1	0	0	1	4	0	0	4	hsa-miR-103a	-0.28	0.71		Sites in UTR
	AFF4	NM_014423	AF4/FMR2 family, member 4	1	0	1	0	1	0	1	0	hsa-miR-103a	-0.19	0.71	2007, 2009	Sites in UTR
	FAM73A	NM_198549	family with sequence similarity 73, member A	1	0	1	0	0	0	0	0	hsa-miR-103a	-0.21	0.71	2009	Sites in UTR
	ATP1B2	NM_001678	ATPase, Na+/K+ transporting, beta 2 polypeptide	1	1	0	0	0	0	0	0	hsa-miR-103a	-0.36	0.71	2009	Sites in UTR
	SLAIN2	NM_020846	SLAIN motif family, member 2	1	1	0	0	0	0	0	0	hsa-miR-103a	-0.14	0.71	2009	Sites in UTR
	VPS4A	NM_013245	vacuolar protein sorting 4 homolog A (S. cerevisiae)	1	0	1	0	0	0	0	0	hsa-miR-103a	-0.3	0.7	2009	Sites in UTR
	TM7SF3	NM_016551	transmembrane 7 superfamily member 3	1	0	1	0	0	0	0	0	hsa-miR-103a	-0.21	0.7		Sites in UTR
	DLG4	NM_001128827	discs, large homolog 4 (Drosophila)	1	0	1	0	0	0	0	0	hsa-miR-103a	-0.2	0.7	2005, 2007, 2009	Sites in UTR
	ADAMTSL3	NM_207517	ADAMTS-like 3	1	0	1	0	0	0	0	0	hsa-miR-103a	-0.19	0.7	2005, 2007, 2009	Sites in UTR
	BCL2L13	NM_015367	BCL2-like 13 (apoptosis facilitator)	1	0	1	0	0	0	0	0	hsa-miR-103a	-0.17	0.7	2009	Sites in UTR
	TFCP2L1	NM_014553	transcription factor CP2-like 1	1	0	1	0	1	0	1	0	hsa-miR-103a	-0.1	0.7	2009	Sites in UTR
	FBXO10	NM_012166	F-box protein 10	1	0	1	0	0	0	0	0	hsa-miR-103a	-0.28	0.7	2007, 2009	Sites in UTR
	ABHD2	NM_007011	abhydrolase domain containing 2	1	0	1	0	0	0	0	0	hsa-miR-103a	-0.21	0.7	2009	Sites in UTR
	SYT6	NM_205848	synaptotagmin VI	1	1	0	0	1	0	1	0	hsa-miR-103a	-0.48	0.7	2007, 2009	Sites in UTR
	MTF1	NM_005955	metal-regulatory transcription factor 1	1	0	0	1	1	0	1	0	hsa-miR-103a	-0.15	0.7	2009	Sites in UTR
	SCAI	NM_001144877	suppressor of cancer cell invasion	1	0	1	0	0	0	0	0	hsa-miR-103a	> -0.02	0.7		Sites in UTR
	GIT2	NM_001135213	G protein-coupled receptor kinase interacting ArfGAP 2	1	1	0	0	0	0	0	0	hsa-miR-103a	-0.41	0.7	2009	Sites in UTR
	SCAMP5	NM_001178111	secretory carrier membrane protein 5	1	1	0	0	0	0	0	0	hsa-miR-103a	-0.29	0.69	2009	Sites in UTR
	ELK4	NM_001973	ELK4, ETS-domain protein (SRF accessory protein 1)	1	0	1	0	3	0	0	3	hsa-miR-103a	-0.42	0.69		Sites in UTR
	FAM60A	NM_001135811	family with sequence similarity 60, member A	1	0	1	0	0	0	0	0	hsa-miR-103a	-0.2	0.69	2009	Sites in UTR
	SIPA1L2	NM_020808	signal-induced proliferation-associated 1 like 2	1	0	1	0	0	0	0	0	hsa-miR-103a	-0.2	0.69	2005, 2007, 2009	Sites in UTR
	NUAK1	NM_014840	NUAK family, SNF1-like kinase, 1	1	0	1	0	1	0	1	0	hsa-miR-103a	-0.11	0.69	2009	Sites in UTR
	FURIN	NM_002569	furin (paired basic amino acid cleaving enzyme)	1	0	1	0	0	0	0	0	hsa-miR-103a	> -0.02	0.69	2005, 2007, 2009	Sites in UTR
	GLUD1	NM_005271	glutamate dehydrogenase 1	1	0	1	0	0	0	0	0	hsa-miR-103a	-0.2	0.69	2005, 2007, 2009	Sites in UTR
	FRYL	NM_015030	FRY-like	1	0	1	0	1	0	1	0	hsa-miR-103a	-0.25	0.69	2009	Sites in UTR
	TSPAN9	NM_001168320	tetraspanin 9	1	0	1	0	2	0	0	2	hsa-miR-103a	> -0.04	0.69	2009	Sites in UTR
	SLC20A2	NM_006749	solute carrier family 20 (phosphate transporter), member 2	1	0	1	0	0	0	0	0	hsa-miR-103a	-0.3	0.69	2009	Sites in UTR
	SLC8A2	NM_015063	solute carrier family 8 (sodium/calcium exchanger), member 2	1	0	1	0	0	0	0	0	hsa-miR-103a	-0.06	0.69	2005, 2007, 2009	Sites in UTR
	AK2	NM_001199199	adenylate kinase 2	1	0	1	0	0	0	0	0	hsa-miR-103a	-0.14	0.69	2005, 2007, 2009	Sites in UTR
	TLE4	NM_007005	transducin-like enhancer of split 4 (E(sp1) homolog, Drosophila)	1	1	0	0	0	0	0	0	hsa-miR-103a	-0.32	0.69	2005, 2007, 2009	Sites in UTR
	PPM1E	NM_014906	protein phosphatase, Mg2+/Mn2+ dependent, 1E	1	0	1	0	0	0	0	0	hsa-miR-103a	-0.09	0.69		Sites in UTR
	C5orf41	NM_153607	chromosome 5 open reading frame 41	1	1	0	0	0	0	0	0	hsa-miR-103a	> -0.03	0.68	2009	Sites in UTR
	NR2C2	NM_003298	nuclear receptor subfamily 2, group C, member 2	1	0	1	0	2	0	0	2	hsa-miR-103a	-0.21	0.68	2007, 2009	Sites in UTR
	AKAP2	NM_001004065	A kinase (PRKA) anchor protein 2	1	0	1	0	2	0	1	1	hsa-miR-103a	-0.27	0.68	2007, 2009	Sites in UTR
	PALM2-AKAP2	NM_007203	PALM2-AKAP2 readthrough	1	0	1	0	2	0	1	1	hsa-miR-103a	-0.27	0.68	2005, 2007, 2009	Sites in UTR
	PHYHIPL	NM_001143774	phytanoyl-CoA 2-hydroxylase interacting protein-like	1	1	0	0	0	0	0	0	hsa-miR-103a	-0.37	0.68	2007, 2009	Sites in UTR
	KRTAP4-4	NM_032524	keratin associated protein 4-4	1	0	0	1	1	0	0	1	hsa-miR-103a	-0.23	0.68	2009	Sites in UTR
	SLC12A6	NM_001042494	solute carrier family 12 (potassium/chloride transporters), member 6	1	1	0	0	0	0	0	0	hsa-miR-103a	-0.36	0.68	2009	Sites in UTR
	NRIP1	NM_003489	nuclear receptor interacting protein 1	1	0	0	1	1	0	0	1	hsa-miR-103a	-0.25	0.68	2005, 2007, 2009	Sites in UTR
	CRELD1	NM_001031717	cysteine-rich with EGF-like domains 1	1	0	1	0	0	0	0	0	hsa-miR-103a	-0.07	0.68	2005, 2007, 2009	Sites in UTR
	KPNA4	NM_002268	karyopherin alpha 4 (importin alpha 3)	1	0	0	1	1	0	0	1	hsa-miR-103a	-0.2	0.68	2005, 2007, 2009	Sites in UTR
	TSPAN5	NM_005723	tetraspanin 5	1	0	1	0	1	0	0	1	hsa-miR-103a	-0.38	0.68	2007, 2009	Sites in UTR
	GNS	NM_002076	glucosamine (N-acetyl)-6-sulfatase	1	0	0	1	1	0	0	1	hsa-miR-103a	-0.3	0.67	2005, 2007, 2009	Sites in UTR
	CNTNAP1	NM_003632	contactin associated protein 1	1	0	1	0	0	0	0	0	hsa-miR-103a	-0.15	0.67	2005, 2007, 2009	Sites in UTR
	SPSB4	NM_080862	splA/ryanodine receptor domain and SOCS box containing 4	1	0	1	0	0	0	0	0	hsa-miR-103a	-0.11	0.67		Sites in UTR
	YAF2	NM_001190977	YY1 associated factor 2	1	0	0	1	0	0	0	0	hsa-miR-103a	-0.16	0.67	2009	Sites in UTR
	SLC2A13	NM_052885	solute carrier family 2 (facilitated glucose transporter), member 13	1	1	0	0	0	0	0	0	hsa-miR-103a	-0.05	0.67	2009	Sites in UTR
	CUL4A	NM_001008895	cullin 4A	1	1	0	0	0	0	0	0	hsa-miR-103a	-0.33	0.67	2009	Sites in UTR
	PDE4D	NM_001104631	phosphodiesterase 4D, cAMP-specific	1	0	0	1	0	0	0	0	hsa-miR-103a	-0.05	0.67	2009	Sites in UTR
	EN2	NM_001427	engrailed homeobox 2	1	0	0	1	0	0	0	0	hsa-miR-103a	-0.17	0.67	2005, 2007, 2009	Sites in UTR
	KCNC4	NM_001039574	potassium voltage-gated channel, Shaw-related subfamily, member 4	1	0	1	0	0	0	0	0	hsa-miR-103a	-0.13	0.67	2009	Sites in UTR
	CACNA1C	NM_000719	calcium channel, voltage-dependent, L type, alpha 1C subunit	1	0	0	1	0	0	0	0	hsa-miR-103a	-0.06	0.67	2005, 2007, 2009	Sites in UTR
	GPR124	NM_032777	G protein-coupled receptor 124	1	0	0	1	0	0	0	0	hsa-miR-103a	-0.15	0.67	2005, 2007, 2009	Sites in UTR
	CDC27	NM_001114091	cell division cycle 27 homolog (S. cerevisiae)	1	0	1	0	0	0	0	0	hsa-miR-103a	-0.16	0.67	2009	Sites in UTR
	PURB	NM_033224	purine-rich element binding protein B	2	2	0	0	0	0	0	0	hsa-miR-103a	-0.16	0.67	2005, 2007, 2009	Sites in UTR
	UBL3	NM_007106	ubiquitin-like 3	1	0	1	0	0	0	0	0	hsa-miR-103a	-0.2	0.67	2009	Sites in UTR
	CORO2B	NM_001190456	coronin, actin binding protein, 2B	1	0	1	0	0	0	0	0	hsa-miR-103a	-0.26	0.67	2007, 2009	Sites in UTR
	GGA3	NM_001172703	golgi-associated, gamma adaptin ear containing, ARF binding protein 3	1	0	0	1	1	0	0	1	hsa-miR-103a	-0.32	0.67	2005, 2007, 2009	Sites in UTR
	ANK3	NM_001149	ankyrin 3, node of Ranvier (ankyrin G)	1	0	0	1	0	0	0	0	hsa-miR-103a	-0.17	0.67	2005, 2007, 2009	Sites in UTR
	HMGA1	NM_002131	high mobility group AT-hook 1	1	1	0	0	0	0	0	0	hsa-miR-103a	-0.27	0.67	2003, 2005, 2007, 2009	Sites in UTR
	PRKG1	NM_001098512	protein kinase, cGMP-dependent, type I	1	0	1	0	0	0	0	0	hsa-miR-103a	-0.17	0.67	2007, 2009	Sites in UTR
	PTH	NM_000315	parathyroid hormone	1	0	1	0	0	0	0	0	hsa-miR-103a	-0.23	0.67	2009	Sites in UTR
	ESR1	NM_000125	estrogen receptor 1	1	0	1	0	1	0	0	1	hsa-miR-103a	-0.39	0.67	2009	Sites in UTR
	RNF157	NM_052916	ring finger protein 157	1	0	0	1	1	0	0	1	hsa-miR-103a	-0.29	0.66		Sites in UTR
	UBE2R2	NM_017811	ubiquitin-conjugating enzyme E2R 2	1	0	0	1	2	0	0	2	hsa-miR-103a	-0.2	0.66	2005, 2007, 2009	Sites in UTR
	KCMF1	NM_020122	potassium channel modulatory factor 1	1	0	0	1	0	0	0	0	hsa-miR-103a	-0.08	0.66	2009	Sites in UTR
	CTNND1	NM_001085458	catenin (cadherin-associated protein), delta 1	1	0	0	1	1	0	0	1	hsa-miR-103a	-0.33	0.66	2009	Sites in UTR
	PACSIN1	NM_001199583	protein kinase C and casein kinase substrate in neurons 1	1	1	0	0	0	0	0	0	hsa-miR-103a	> -0.03	0.66	2005, 2007, 2009	Sites in UTR
	THRB	NM_000461	thyroid hormone receptor, beta (erythroblastic leukemia viral (v-erb-a) oncogene homolog 2, avian)	1	0	0	1	0	0	0	0	hsa-miR-103a	-0.04	0.66	2009	Sites in UTR
	ZBTB8A	NM_001040441	zinc finger and BTB domain containing 8A	1	0	0	1	0	0	0	0	hsa-miR-103a	-0.15	0.66	2007, 2009	Sites in UTR
	KIAA0232	NM_001100590	KIAA0232	1	0	0	1	0	0	0	0	hsa-miR-103a	-0.04	0.66	2005, 2007, 2009	Sites in UTR
	POLDIP2	NM_015584	polymerase (DNA-directed), delta interacting protein 2	1	0	0	1	1	0	0	1	hsa-miR-103a	-0.28	0.66	2005, 2007, 2009	Sites in UTR
	SOCS7	NM_014598	suppressor of cytokine signaling 7	1	0	0	1	2	0	1	1	hsa-miR-103a	-0.17	0.66		Sites in UTR
	NMT2	NM_004808	N-myristoyltransferase 2	1	0	0	1	0	0	0	0	hsa-miR-103a	-0.16	0.66	2009	Sites in UTR
	STRN	NM_003162	striatin, calmodulin binding protein	1	0	0	1	2	1	0	1	hsa-miR-103a	-0.37	0.66	2005, 2007	Sites in UTR
	NAA15	NM_057175	N(alpha)-acetyltransferase 15, NatA auxiliary subunit	1	0	0	1	2	0	1	1	hsa-miR-103a	-0.31	0.66	2005, 2007, 2009	Sites in UTR
	FBXW7	NM_001013415	F-box and WD repeat domain containing 7	1	0	1	0	0	0	0	0	hsa-miR-103a	-0.21	0.65	2007, 2009	Sites in UTR
	PLAG1	NM_001114634	pleiomorphic adenoma gene 1	1	0	1	0	0	0	0	0	hsa-miR-103a	-0.12	0.65	2007, 2009	Sites in UTR
	VAMP4	NM_001185127	vesicle-associated membrane protein 4	1	0	0	1	0	0	0	0	hsa-miR-103a	-0.21	0.65	2005, 2007, 2009	Sites in UTR
	HERC2	NM_004667	hect domain and RLD 2	1	1	0	0	0	0	0	0	hsa-miR-103a	-0.37	0.65	2005, 2007, 2009	Sites in UTR
	PI4KB	NM_001198773	phosphatidylinositol 4-kinase, catalytic, beta	1	0	1	0	0	0	0	0	hsa-miR-103a	-0.05	0.65	2007, 2009	Sites in UTR
	CALU	NM_001130674	calumenin	1	0	1	0	1	0	0	1	hsa-miR-103a	-0.18	0.65		Sites in UTR
	LRP1B	NM_018557	low density lipoprotein receptor-related protein 1B	1	0	1	0	0	0	0	0	hsa-miR-103a	-0.23	0.65	2005, 2007, 2009	Sites in UTR
	PAFAH1B2	NM_002572	platelet-activating factor acetylhydrolase 1b, catalytic subunit 2 (30kDa)	1	0	1	0	0	0	0	0	hsa-miR-103a	-0.19	0.65		Sites in UTR
	EIF4EBP2	NM_004096	eukaryotic translation initiation factor 4E binding protein 2	1	1	0	0	0	0	0	0	hsa-miR-103a	-0.17	0.65		Sites in UTR
	KCNH1	NM_002238	potassium voltage-gated channel, subfamily H (eag-related), member 1	1	0	1	0	1	0	1	0	hsa-miR-103a	-0.2	0.65		Sites in UTR
	FAM117B	NM_173511	family with sequence similarity 117, member B	1	1	0	0	0	0	0	0	hsa-miR-103a	-0.3	0.65	2005, 2007, 2009	Sites in UTR
	SLITRK1	NM_052910	SLIT and NTRK-like family, member 1	1	0	0	1	1	0	1	0	hsa-miR-103a	-0.24	0.65	2005, 2007, 2009	Sites in UTR
	KIAA0947	NM_015325	KIAA0947	1	0	0	1	0	0	0	0	hsa-miR-103a	-0.18	0.65	2009	Sites in UTR
	ZNF449	NM_152695	zinc finger protein 449	1	0	1	0	0	0	0	0	hsa-miR-103a	-0.16	0.65	2009	Sites in UTR
	CARM1	NM_199141	coactivator-associated arginine methyltransferase 1	1	0	1	0	0	0	0	0	hsa-miR-103a	-0.18	0.65	2005, 2007, 2009	Sites in UTR
	SOX6	NM_001145811	SRY (sex determining region Y)-box 6	1	1	0	0	0	0	0	0	hsa-miR-103a	-0.14	0.65		Sites in UTR
	WHSC1	NM_007331	Wolf-Hirschhorn syndrome candidate 1	1	0	0	1	0	0	0	0	hsa-miR-103a	-0.13	0.65	2005, 2007	Sites in UTR
	FAM104A	NM_001098832	family with sequence similarity 104, member A	1	0	0	1	0	0	0	0	hsa-miR-103a	-0.17	0.65	2007, 2009	Sites in UTR
	CAMK2G	NM_001204492	calcium/calmodulin-dependent protein kinase II gamma	1	0	0	1	1	0	0	1	hsa-miR-103a	-0.13	0.64	2005, 2007, 2009	Sites in UTR
	AMOT	NM_001113490	angiomotin	1	0	1	0	1	1	0	0	hsa-miR-103a	-0.32	0.64	2009	Sites in UTR
	USP42	NM_032172	ubiquitin specific peptidase 42	1	0	1	0	0	0	0	0	hsa-miR-103a	-0.25	0.64	2007, 2009	Sites in UTR
	FERMT2	NM_001134999	fermitin family member 2	1	0	1	0	0	0	0	0	hsa-miR-103a	-0.34	0.64	2009	Sites in UTR
	ARMC8	NM_015396	armadillo repeat containing 8	1	1	0	0	0	0	0	0	hsa-miR-103a	-0.31	0.64		Sites in UTR
	NAV2	NM_001111018	neuron navigator 2	1	0	0	1	0	0	0	0	hsa-miR-103a	-0.21	0.64	2005, 2007, 2009	Sites in UTR
	KIF3B	NM_004798	kinesin family member 3B	1	0	1	0	1	0	0	1	hsa-miR-103a	-0.17	0.64	2005, 2007, 2009	Sites in UTR
	CNNM2	NM_017649	cyclin M2	1	0	1	0	0	0	0	0	hsa-miR-103a	-0.15	0.64	2009	Sites in UTR
	HCFC1	NM_005334	host cell factor C1 (VP16-accessory protein)	1	0	0	1	0	0	0	0	hsa-miR-103a	-0.11	0.64	2007, 2009	Sites in UTR
	OSBPL6	NM_001201480	oxysterol binding protein-like 6	1	0	0	1	0	0	0	0	hsa-miR-103a	-0.19	0.64	2007	Sites in UTR
	GPCPD1	NM_019593	glycerophosphocholine phosphodiesterase GDE1 homolog (S. cerevisiae)	1	1	0	0	0	0	0	0	hsa-miR-103a	-0.29	0.64	2007, 2009	Sites in UTR
	PRR14L	NM_173566	proline rich 14-like	1	0	0	1	0	0	0	0	hsa-miR-103a	-0.13	0.63		Sites in UTR
	FAM110C	NM_001077710	family with sequence similarity 110, member C	1	0	1	0	0	0	0	0	hsa-miR-103a	-0.15	0.63		Sites in UTR
	GNPNAT1	NM_198066	glucosamine-phosphate N-acetyltransferase 1	1	0	0	1	0	0	0	0	hsa-miR-103a	-0.15	0.63	2005, 2007, 2009	Sites in UTR
	MAF1	NM_032272	MAF1 homolog (S. cerevisiae)	1	0	0	1	0	0	0	0	hsa-miR-103a	-0.15	0.63	2005, 2007, 2009	Sites in UTR
	SDCBP	NM_001007067	syndecan binding protein (syntenin)	1	1	0	0	0	0	0	0	hsa-miR-103a	-0.38	0.63	2009	Sites in UTR
	KIAA0247	NM_014734	KIAA0247	1	1	0	0	2	0	1	1	hsa-miR-103a	-0.31	0.63	2009	Sites in UTR
	BTRC	NM_003939	beta-transducin repeat containing	1	0	1	0	2	0	0	2	hsa-miR-103a	-0.18	0.63	2005, 2007, 2009	Sites in UTR
	VCAN	NM_001126336	versican	1	1	0	0	1	0	0	1	hsa-miR-103a	-0.34	0.63		Sites in UTR
	JOSD1	NM_014876	Josephin domain containing 1	1	0	1	0	0	0	0	0	hsa-miR-103a	-0.12	0.63	2009	Sites in UTR
	BCL2L2	NM_001199839	BCL2-like 2	1	0	0	1	0	0	0	0	hsa-miR-103a	> -0.01	0.63	2005, 2007, 2009	Sites in UTR
	MEF2D	NM_005920	myocyte enhancer factor 2D	1	1	0	0	1	0	0	1	hsa-miR-103a	-0.39	0.63	2005, 2007, 2009	Sites in UTR
	ANKRD57	NM_023016	ankyrin repeat domain 57	1	0	1	0	0	0	0	0	hsa-miR-103a	-0.1	0.63	2007, 2009	Sites in UTR
	THY1	NM_006288	Thy-1 cell surface antigen	1	0	0	1	0	0	0	0	hsa-miR-103a	-0.14	0.63	2005, 2007, 2009	Sites in UTR
	TULP4	NM_001007466	tubby like protein 4	1	0	0	1	0	0	0	0	hsa-miR-103a	-0.05	0.63	2009	Sites in UTR
	IPO9	NM_018085	importin 9	1	0	1	0	0	0	0	0	hsa-miR-103a	> -0.02	0.63	2009	Sites in UTR
	DLL1	NM_005618	delta-like 1 (Drosophila)	1	0	1	0	0	0	0	0	hsa-miR-103a	-0.2	0.63	2005, 2007, 2009	Sites in UTR
	PVRL1	NM_002855	poliovirus receptor-related 1 (herpesvirus entry mediator C)	1	0	1	0	0	0	0	0	hsa-miR-103a	-0.06	0.63	2007, 2009	Sites in UTR
	CD164L2	NM_207397	CD164 sialomucin-like 2	1	0	1	0	0	0	0	0	hsa-miR-103a	-0.13	0.63	2009	Sites in UTR
	FEZF1	NM_001024613	FEZ family zinc finger 1	1	1	0	0	0	0	0	0	hsa-miR-103a	-0.39	0.62		Sites in UTR
	PAG1	NM_018440	phosphoprotein associated with glycosphingolipid microdomains 1	1	0	1	0	1	0	0	1	hsa-miR-103a	-0.36	0.62	2009	Sites in UTR
	ANKFY1	NM_016376	ankyrin repeat and FYVE domain containing 1	1	0	0	1	2	0	1	1	hsa-miR-103a	-0.17	0.62	2009	Sites in UTR
	PHF5A	NM_032758	PHD finger protein 5A	1	0	0	1	0	0	0	0	hsa-miR-103a	-0.14	0.62	2009	Sites in UTR
	SCML4	NM_198081	sex comb on midleg-like 4 (Drosophila)	1	0	1	0	0	0	0	0	hsa-miR-103a	-0.29	0.62	2009	Sites in UTR
	UBE2W	NM_001001481	ubiquitin-conjugating enzyme E2W (putative)	1	0	0	1	0	0	0	0	hsa-miR-103a	-0.11	0.62	2009	Sites in UTR
	KLHL18	NM_025010	kelch-like 18 (Drosophila)	1	0	0	1	1	0	0	1	hsa-miR-103a	-0.15	0.62	2005, 2007, 2009	Sites in UTR
	CNOT6L	NM_144571	CCR4-NOT transcription complex, subunit 6-like	1	0	1	0	1	0	0	1	hsa-miR-103a	-0.07	0.62	2007, 2009	Sites in UTR
	ST8SIA3	NM_015879	ST8 alpha-N-acetyl-neuraminide alpha-2,8-sialyltransferase 3	1	0	1	0	0	0	0	0	hsa-miR-103a	-0.23	0.62	2005, 2007, 2009	Sites in UTR
	FBXL18	NM_024963	F-box and leucine-rich repeat protein 18	1	0	1	0	0	0	0	0	hsa-miR-103a	> -0.02	0.62	2009	Sites in UTR
	SUZ12	NM_015355	suppressor of zeste 12 homolog (Drosophila)	1	0	1	0	0	0	0	0	hsa-miR-103a	-0.17	0.62	2009	Sites in UTR
	COBLL1	NM_014900	COBL-like 1	1	0	1	0	0	0	0	0	hsa-miR-103a	-0.28	0.62	2009	Sites in UTR
	CDV3	NM_001134422	CDV3 homolog (mouse)	1	0	0	1	0	0	0	0	hsa-miR-103a	-0.05	0.62	2009	Sites in UTR
	SSH2	NM_033389	slingshot homolog 2 (Drosophila)	1	0	1	0	0	0	0	0	hsa-miR-103a	-0.07	0.62	2009	Sites in UTR
	GK	NM_000167	glycerol kinase	1	0	0	1	0	0	0	0	hsa-miR-103a	-0.15	0.62	2009	Sites in UTR
	NOTCH2	NM_024408	notch 2	1	0	1	0	0	0	0	0	hsa-miR-103a	-0.27	0.62	2009	Sites in UTR
	MAPK1IP1L	NM_144578	mitogen-activated protein kinase 1 interacting protein 1-like	1	0	1	0	0	0	0	0	hsa-miR-103a	-0.04	0.62		Sites in UTR
	SYDE2	NM_032184	synapse defective 1, Rho GTPase, homolog 2 (C. elegans)	1	0	1	0	0	0	0	0	hsa-miR-103a	-0.28	0.62	2009	Sites in UTR
	KY	NM_178554	kyphoscoliosis peptidase	1	0	1	0	0	0	0	0	hsa-miR-103a	> -0.02	0.61	2009	Sites in UTR
	VAMP8	NM_003761	vesicle-associated membrane protein 8 (endobrevin)	1	0	1	0	0	0	0	0	hsa-miR-103a	-0.16	0.61	2009	Sites in UTR
	CCDC6	NM_005436	coiled-coil domain containing 6	1	0	0	1	1	0	1	0	hsa-miR-103a	-0.22	0.61	2009	Sites in UTR
	NAV1	NM_001167738	neuron navigator 1	1	0	0	1	0	0	0	0	hsa-miR-103a	> -0.01	0.61	2005, 2007, 2009	Sites in UTR
	WNK1	NM_001184985	WNK lysine deficient protein kinase 1	1	0	0	1	0	0	0	0	hsa-miR-103a	-0.2	0.61	2009	Sites in UTR
	THSD7A	NM_015204	thrombospondin, type I, domain containing 7A	1	1	0	0	0	0	0	0	hsa-miR-103a	-0.39	0.61		Sites in UTR
	RDH10	NM_172037	retinol dehydrogenase 10 (all-trans)	1	0	0	1	0	0	0	0	hsa-miR-103a	-0.1	0.61	2005, 2007	Sites in UTR
	FAT4	NM_024582	FAT tumor suppressor homolog 4 (Drosophila)	1	0	1	0	0	0	0	0	hsa-miR-103a	-0.23	0.61		Sites in UTR
	DENND1B	NM_001195215	DENN/MADD domain containing 1B	1	0	1	0	0	0	0	0	hsa-miR-103a	-0.1	0.61		Sites in UTR
	TMEM20	NM_001134658	transmembrane protein 20	1	0	1	0	0	0	0	0	hsa-miR-103a	-0.27	0.61	2007, 2009	Sites in UTR
	GNAI3	NM_006496	guanine nucleotide binding protein (G protein), alpha inhibiting activity polypeptide 3	1	0	0	1	0	0	0	0	hsa-miR-103a	-0.16	0.61	2009	Sites in UTR
	SLC35A3	NM_012243	solute carrier family 35 (UDP-N-acetylglucosamine (UDP-GlcNAc) transporter), member A3	1	0	0	1	0	0	0	0	hsa-miR-103a	-0.17	0.6	2009	Sites in UTR
	ATXN1L	NM_001137675	ataxin 1-like	1	0	1	0	1	0	1	0	hsa-miR-103a	-0.04	0.6		Sites in UTR
	SYT2	NM_001136504	synaptotagmin II	1	0	0	1	1	0	0	1	hsa-miR-103a	-0.12	0.6	2009	Sites in UTR
miR-17/17-5p/20ab/20b-5p/93/106ab/427/518a-3p/519d	EIF2C1	NM_012199	eukaryotic translation initiation factor 2C, 1	1	1	0	0	0	0	0	0	hsa-miR-103a	-0.25	0.6	2005, 2007, 2009	Sites in UTR
	HIATL1	NM_032558	hippocampus abundant transcript-like 1	1	0	0	1	0	0	0	0	hsa-miR-103a	-0.16	0.6	2007, 2009	Sites in UTR
	FAM176A	NM_001135032	family with sequence similarity 176, member A	1	1	0	0	0	0	0	0	hsa-miR-103a	-0.46	0.6	2007, 2009	Sites in UTR
	LIN28A	NM_024674	lin-28 homolog A (C. elegans)	1	0	1	0	0	0	0	0	hsa-miR-103a	> -0.02	0.6	2009	Sites in UTR
	SCN2A	NM_001040142	sodium channel, voltage-gated, type II, alpha subunit	1	1	0	0	2	0	1	1	hsa-miR-103a	-0.38	0.6	2007, 2009	Sites in UTR
	FAM168B	NM_001009993	family with sequence similarity 168, member B	1	0	0	1	0	0	0	0	hsa-miR-103a	-0.12	0.59	2007	Sites in UTR
	ZCCHC2	NM_017742	zinc finger, CCHC domain containing 2	1	0	1	0	1	0	0	1	hsa-miR-103a	-0.31	0.59	2005, 2007, 2009	Sites in UTR
	LRP1	NM_002332	low density lipoprotein receptor-related protein 1	1	0	1	0	0	0	0	0	hsa-miR-103a	-0.06	0.59	2005, 2007, 2009	Sites in UTR
	EXOC5	NM_006544	exocyst complex component 5	1	0	1	0	1	0	0	1	hsa-miR-103a	-0.11	0.59	2009	Sites in UTR
	GABRG2	NM_000816	gamma-aminobutyric acid (GABA) A receptor, gamma 2	1	1	0	0	0	0	0	0	hsa-miR-103a	-0.46	0.59	2005, 2007, 2009	Sites in UTR
	IRS2	NM_003749	insulin receptor substrate 2	1	0	1	0	0	0	0	0	hsa-miR-103a	-0.17	0.59	2009	Sites in UTR
	ARNT	NM_001197325	aryl hydrocarbon receptor nuclear translocator	1	1	0	0	0	0	0	0	hsa-miR-103a	-0.23	0.59	2005, 2007, 2009	Sites in UTR
	ZNRF3	NM_001206998	zinc and ring finger 3	1	0	0	1	0	0	0	0	hsa-miR-103a	-0.17	0.59	2009	Sites in UTR
	RAB15	NM_198686	RAB15, member RAS onocogene family	1	0	0	1	0	0	0	0	hsa-miR-103a	N/A	0.59	2005, 2007, 2009	Sites in UTR
	SYNDIG1	NM_024893	synapse differentiation inducing 1	1	0	1	0	0	0	0	0	hsa-miR-103a	-0.23	0.59	2005, 2007, 2009	Sites in UTR
	PEG10	NM_001040152	paternally expressed 10	1	0	0	1	1	0	1	0	hsa-miR-103a	-0.04	0.59	2009	Sites in UTR
	SLC5A3	NM_006933	solute carrier family 5 (sodium/myo-inositol cotransporter), member 3	1	0	0	1	0	0	0	0	hsa-miR-103a	-0.17	0.59	2009	Sites in UTR
	SIK2	NM_015191	salt-inducible kinase 2	1	1	0	0	0	0	0	0	hsa-miR-103a	-0.08	0.59	2005, 2007, 2009	Sites in UTR
	FNBP1L	NM_001024948	formin binding protein 1-like	1	0	1	0	0	0	0	0	hsa-miR-103a	-0.07	0.59	2007, 2009	Sites in UTR
	RIF1	NM_001177663	RAP1 interacting factor homolog (yeast)	1	0	0	1	0	0	0	0	hsa-miR-103a	-0.06	0.58		Sites in UTR
	SLC2A3	NM_006931	solute carrier family 2 (facilitated glucose transporter), member 3	1	0	1	0	0	0	0	0	hsa-miR-103a	-0.24	0.58		Sites in UTR
	SYNRG	NM_001163544	synergin, gamma	1	0	0	1	0	0	0	0	hsa-miR-103a	-0.14	0.58		Sites in UTR
	DKK1	NM_012242	dickkopf homolog 1 (Xenopus laevis)	1	0	0	1	0	0	0	0	hsa-miR-103a	-0.16	0.58	2009	Sites in UTR
	PSMF1	NM_006814	proteasome (prosome, macropain) inhibitor subunit 1 (PI31)	1	0	0	1	0	0	0	0	hsa-miR-103a	-0.12	0.58	2007, 2009	Sites in UTR
	MFAP3	NM_001135037	microfibrillar-associated protein 3	1	0	1	0	0	0	0	0	hsa-miR-103a	-0.05	0.58		Sites in UTR
	RNMT	NM_003799	RNA (guanine-7-) methyltransferase	1	0	1	0	2	1	0	1	hsa-miR-103a	-0.47	0.58	2009	Sites in UTR
	EDA	NM_001005609	ectodysplasin A	1	0	1	0	3	0	2	1	hsa-miR-103a	-0.41	0.58		Sites in UTR
	C12orf76	NM_207435	chromosome 12 open reading frame 76	1	0	1	0	0	0	0	0	hsa-miR-103a	-0.26	0.58	2009	Sites in UTR
	ARHGAP32	NM_001142685	Rho GTPase activating protein 32	1	0	1	0	1	0	0	1	hsa-miR-103a	-0.23	0.58		Sites in UTR
	MAML1	NM_014757	mastermind-like 1 (Drosophila)	1	0	0	1	0	0	0	0	hsa-miR-103a	-0.09	0.57	2009	Sites in UTR
	SLITRK3	NM_014926	SLIT and NTRK-like family, member 3	1	0	0	1	0	0	0	0	hsa-miR-103a	-0.11	0.57	2005, 2007, 2009	Sites in UTR
	SARM1	NM_015077	sterile alpha and TIR motif containing 1	1	0	0	1	0	0	0	0	hsa-miR-103a	-0.07	0.57		Sites in UTR
	DLG5	NM_004747	discs, large homolog 5 (Drosophila)	1	1	0	0	0	0	0	0	hsa-miR-103a	-0.32	0.57	2009	Sites in UTR
	DCAF10	NM_024345	DDB1 and CUL4 associated factor 10	1	0	1	0	0	0	0	0	hsa-miR-103a	-0.1	0.57	2009	Sites in UTR
	ZNF711	NM_021998	zinc finger protein 711	1	1	0	0	0	0	0	0	hsa-miR-103a	-0.31	0.57	2007, 2009	Sites in UTR
	FOXJ3	NM_001198850	forkhead box J3	1	0	0	1	0	0	0	0	hsa-miR-103a	-0.17	0.57	2009	Sites in UTR
	BCL11A	NM_022893	B-cell CLL/lymphoma 11A (zinc finger protein)	1	1	0	0	0	0	0	0	hsa-miR-103a	-0.26	0.57	2005, 2007, 2009	Sites in UTR
	TDG	NM_003211	thymine-DNA glycosylase	1	1	0	0	0	0	0	0	hsa-miR-103a	-0.46	0.57	2009	Sites in UTR
	PHC1	NM_004426	polyhomeotic homolog 1 (Drosophila)	1	0	0	1	0	0	0	0	hsa-miR-103a	-0.1	0.57		Sites in UTR
	SNX30	NM_001012994	sorting nexin family member 30	1	0	1	0	0	0	0	0	hsa-miR-103a	-0.15	0.57	2009	Sites in UTR
	SYT10	NM_198992	synaptotagmin X	1	0	1	0	0	0	0	0	hsa-miR-103a	-0.28	0.56	2009	Sites in UTR
	ADAMTSL2	NM_001145320	ADAMTS-like 2	1	0	0	1	0	0	0	0	hsa-miR-103a	-0.11	0.56		Sites in UTR
	VCP	NM_007126	valosin containing protein	1	0	1	0	0	0	0	0	hsa-miR-103a	-0.1	0.56	2009	Sites in UTR
	CCNE1	NM_001238	cyclin E1	1	0	1	0	0	0	0	0	hsa-miR-103a	-0.11	0.56	2009	Sites in UTR
	AKAP13	NM_006738	A kinase (PRKA) anchor protein 13	1	0	1	0	1	0	0	1	hsa-miR-103a	-0.24	0.56	2009	Sites in UTR
	KPNA3	NM_002267	karyopherin alpha 3 (importin alpha 4)	1	0	0	1	0	0	0	0	hsa-miR-103a	-0.19	0.56	2005, 2007, 2009	Sites in UTR
	CAMKK1	NM_032294	calcium/calmodulin-dependent protein kinase kinase 1, alpha	1	0	0	1	0	0	0	0	hsa-miR-103a	-0.12	0.56	2005, 2007, 2009	Sites in UTR
	SH3BP4	NM_014521	SH3-domain binding protein 4	1	1	0	0	0	0	0	0	hsa-miR-103a	-0.39	0.56	2009	Sites in UTR
	PPP3R1	NM_000945	protein phosphatase 3, regulatory subunit B, alpha	1	0	0	1	0	0	0	0	hsa-miR-103a	-0.1	0.56	2005, 2007, 2009	Sites in UTR
	TMEM35	NM_021637	transmembrane protein 35	1	0	0	1	0	0	0	0	hsa-miR-103a	-0.15	0.56	2005, 2007, 2009	Sites in UTR
	KLF4	NM_004235	Kruppel-like factor 4 (gut)	1	0	0	1	0	0	0	0	hsa-miR-103a	-0.17	0.55	2005, 2007, 2009	Sites in UTR
	C18orf34	NM_001105528	chromosome 18 open reading frame 34	1	0	1	0	0	0	0	0	hsa-miR-103a	-0.17	0.55	2009	Sites in UTR
	NFIB	NM_001190737	nuclear factor I/B	1	0	0	1	0	0	0	0	hsa-miR-103a	-0.07	0.55	2007, 2009	Sites in UTR
	EIF2C4	NM_017629	eukaryotic translation initiation factor 2C, 4	2	1	1	0	0	0	0	0	hsa-miR-103a	-0.27	0.55	2005, 2007, 2009	Sites in UTR
	RUNX1T1	NM_001198625	runt-related transcription factor 1; translocated to, 1 (cyclin D-related)	1	0	1	0	2	0	0	2	hsa-miR-103a	-0.21	0.55	2005, 2007, 2009	Sites in UTR
	RAP2C	NM_021183	RAP2C, member of RAS oncogene family	1	0	1	0	0	0	0	0	hsa-miR-103a	-0.2	0.55	2005, 2007, 2009	Sites in UTR
	MAPKBP1	NM_001128608	mitogen-activated protein kinase binding protein 1	1	0	0	1	1	0	0	1	hsa-miR-103a	-0.1	0.55	2005, 2007	Sites in UTR
	YWHAH	NM_003405	tyrosine 3-monooxygenase/tryptophan 5-monooxygenase activation protein, eta polypeptide	1	0	1	0	0	0	0	0	hsa-miR-103a	-0.3	0.55	2005, 2007, 2009	Sites in UTR
	BAI3	NM_001704	brain-specific angiogenesis inhibitor 3	1	0	0	1	0	0	0	0	hsa-miR-103a	-0.18	0.55	2005, 2007, 2009	Sites in UTR
	SOS1	NM_005633	son of sevenless homolog 1 (Drosophila)	1	0	0	1	1	0	0	1	hsa-miR-103a	-0.16	0.55	2009	Sites in UTR
	ZYX	NM_001010972	zyxin	1	0	0	1	1	0	1	0	hsa-miR-103a	-0.27	0.55	2005, 2007	Sites in UTR
	FOXP1	NM_032682	forkhead box P1	2	2	0	0	1	0	0	1	hsa-miR-103a	-0.71	0.55	2009	Sites in UTR
	APPL1	NM_012096	adaptor protein, phosphotyrosine interaction, PH domain and leucine zipper containing 1	1	0	0	1	0	0	0	0	hsa-miR-103a	-0.11	0.54	2007, 2009	Sites in UTR
	MXD4	NM_006454	MAX dimerization protein 4	1	0	0	1	1	1	0	0	hsa-miR-103a	-0.3	0.54		Sites in UTR
	CDC23	NM_004661	cell division cycle 23 homolog (S. cerevisiae)	1	0	1	0	0	0	0	0	hsa-miR-103a	-0.18	0.54	2009	Sites in UTR
	SNX13	NM_015132	sorting nexin 13	1	0	0	1	0	0	0	0	hsa-miR-103a	-0.15	0.54		Sites in UTR
	EFNB2	NM_004093	ephrin-B2	1	0	0	1	0	0	0	0	hsa-miR-103a	-0.18	0.54	2005, 2007, 2009	Sites in UTR
	FAM126B	NM_173822	family with sequence similarity 126, member B	1	0	1	0	1	0	0	1	hsa-miR-103a	-0.18	0.54		Sites in UTR
	2013-09-06	NM_145799	septin 6	1	0	0	1	2	1	1	0	hsa-miR-103a	-0.21	0.54		Sites in UTR
	DPYSL3	NM_001197294	dihydropyrimidinase-like 3	1	0	0	1	1	0	1	0	hsa-miR-103a	-0.21	0.54		Sites in UTR
	WASF3	NM_006646	WAS protein family, member 3	1	0	0	1	0	0	0	0	hsa-miR-103a	-0.17	0.54	2009	Sites in UTR
	OTUD4	NM_001102653	OTU domain containing 4	1	1	0	0	1	0	1	0	hsa-miR-103a	-0.5	0.54	2007, 2009	Sites in UTR
	FAM81A	NM_152450	family with sequence similarity 81, member A	1	0	1	0	0	0	0	0	hsa-miR-103a	-0.22	0.54	2007, 2009	Sites in UTR
	OGT	NM_181672	O-linked N-acetylglucosamine (GlcNAc) transferase (UDP-N-acetylglucosamine:polypeptide-N-acetylglucosaminyl transferase)	1	0	1	0	0	0	0	0	hsa-miR-103a	-0.14	0.53	2005, 2007, 2009	Sites in UTR
	CLSPN	NM_001190481	claspin	1	0	0	1	0	0	0	0	hsa-miR-103a	-0.01	0.53		Sites in UTR
	USP47	NM_017944	ubiquitin specific peptidase 47	1	0	0	1	0	0	0	0	hsa-miR-103a	-0.1	0.53	2009	Sites in UTR
	CHD6	NM_032221	chromodomain helicase DNA binding protein 6	1	0	1	0	0	0	0	0	hsa-miR-103a	-0.23	0.53	2009	Sites in UTR
	UBR3	NM_172070	ubiquitin protein ligase E3 component n-recognin 3 (putative)	1	0	1	0	0	0	0	0	hsa-miR-103a	-0.19	0.53	2007, 2009	Sites in UTR
	LOC728392	NM_001162371	hypothetical protein LOC728392	1	1	0	0	0	0	0	0	hsa-miR-103a	-0.23	0.53		Sites in UTR
	CHRM1	NM_000738	cholinergic receptor, muscarinic 1	1	0	1	0	0	0	0	0	hsa-miR-103a	-0.06	0.53	2005, 2007, 2009	Sites in UTR
	BAZ2B	NM_013450	bromodomain adjacent to zinc finger domain, 2B	1	0	0	1	0	0	0	0	hsa-miR-103a	-0.14	0.53	2009	Sites in UTR
	IKZF4	NM_022465	IKAROS family zinc finger 4 (Eos)	1	0	1	0	1	0	1	0	hsa-miR-103a	-0.06	0.53		Sites in UTR
	ERLIN1	NM_001100626	ER lipid raft associated 1	1	0	0	1	1	0	0	1	hsa-miR-103a	-0.23	0.53	2007, 2009	Sites in UTR
	TNFAIP3	NM_006290	tumor necrosis factor, alpha-induced protein 3	1	0	1	0	0	0	0	0	hsa-miR-103a	-0.15	0.53		Sites in UTR
	BTG2	NM_006763	BTG family, member 2	1	0	1	0	1	0	1	0	hsa-miR-103a	-0.14	0.53	2003, 2005, 2007, 2009	Sites in UTR
	RC3H1	NM_172071	ring finger and CCCH-type domains 1	1	0	0	1	0	0	0	0	hsa-miR-103a	-0.08	0.53	2007, 2009	Sites in UTR
	PER3	NM_016831	period homolog 3 (Drosophila)	1	0	1	0	0	0	0	0	hsa-miR-103a	-0.14	0.52	2009	Sites in UTR
	EBF1	NM_024007	early B-cell factor 1	1	1	0	0	0	0	0	0	hsa-miR-103a	-0.19	0.52	2009	Sites in UTR
	FAM190A	NM_001145065	family with sequence similarity 190, member A	1	0	0	1	1	0	0	1	hsa-miR-103a	-0.36	0.52		Sites in UTR
	HSDL1	NM_001146051	hydroxysteroid dehydrogenase like 1	1	1	0	0	0	0	0	0	hsa-miR-103a	-0.34	0.52	2009	Sites in UTR
	FAM49A	NM_030797	family with sequence similarity 49, member A	1	0	0	1	0	0	0	0	hsa-miR-103a	-0.08	0.52		Sites in UTR
	D4S234E	NM_001040101	DNA segment on chromosome 4 (unique) 234 expressed sequence	1	0	1	0	0	0	0	0	hsa-miR-103a	-0.27	0.52	2005, 2007	Sites in UTR
	TARDBP	NM_007375	TAR DNA binding protein	1	0	0	1	0	0	0	0	hsa-miR-103a	-0.03	0.52	2009	Sites in UTR
	BTLA	NM_001085357	B and T lymphocyte associated	1	0	1	0	1	0	0	1	hsa-miR-103a	-0.26	0.52	2009	Sites in UTR
	LATS2	NM_014572	LATS, large tumor suppressor, homolog 2 (Drosophila)	1	0	1	0	0	0	0	0	hsa-miR-103a	-0.2	0.52	2005, 2007, 2009	Sites in UTR
	ACTG1	NM_001199954	actin, gamma 1	1	0	0	1	0	0	0	0	hsa-miR-103a	-0.18	0.52	2005, 2007, 2009	Sites in UTR
	GABRB1	NM_000812	gamma-aminobutyric acid (GABA) A receptor, beta 1	1	0	1	0	0	0	0	0	hsa-miR-103a	-0.27	0.52	2009	Sites in UTR
	TMEM25	NM_001144034	transmembrane protein 25	1	0	0	1	0	0	0	0	hsa-miR-103a	-0.1	0.52	2007, 2009	Sites in UTR
	CREB5	NM_001011666	cAMP responsive element binding protein 5	1	0	0	1	0	0	0	0	hsa-miR-103a	-0.17	0.52	2005, 2007, 2009	Sites in UTR
	PDS5A	NM_001100399	PDS5, regulator of cohesion maintenance, homolog A (S. cerevisiae)	1	0	0	1	0	0	0	0	hsa-miR-103a	-0.18	0.51	2005, 2007	Sites in UTR
	ARL8A	NM_138795	ADP-ribosylation factor-like 8A	1	1	0	0	0	0	0	0	hsa-miR-103a	-0.24	0.51	2009	Sites in UTR
	MLL2	NM_003482	myeloid/lymphoid or mixed-lineage leukemia 2	1	0	0	1	0	0	0	0	hsa-miR-103a	-0.04	0.51	2007, 2009	Sites in UTR
	ST8SIA4	NM_005668	ST8 alpha-N-acetyl-neuraminide alpha-2,8-sialyltransferase 4	1	0	0	1	0	0	0	0	hsa-miR-103a	-0.13	0.51	2005, 2007, 2009	Sites in UTR
	NKTR	NM_005385	natural killer-tumor recognition sequence	1	0	1	0	1	0	0	1	hsa-miR-103a	-0.32	0.51	2005, 2007, 2009	Sites in UTR
	HTR4	NM_000870	5-hydroxytryptamine (serotonin) receptor 4	1	0	1	0	1	0	0	1	hsa-miR-103a	-0.3	0.51	2007, 2009	Sites in UTR
	TMEM180	NM_024789	transmembrane protein 180	1	0	0	1	1	0	1	0	hsa-miR-103a	-0.24	0.51		Sites in UTR
	DCUN1D3	NM_173475	DCN1, defective in cullin neddylation 1, domain containing 3 (S. cerevisiae)	1	0	0	1	1	1	0	0	hsa-miR-103a	-0.27	0.51		Sites in UTR
	FAM40A	NM_033088	family with sequence similarity 40, member A	1	0	0	1	0	0	0	0	hsa-miR-103a	-0.14	0.51	2005, 2007, 2009	Sites in UTR
	MGST2	NM_001204366	microsomal glutathione S-transferase 2	1	0	0	1	0	0	0	0	hsa-miR-103a	-0.15	0.51		Sites in UTR
	PRMT8	NM_019854	protein arginine methyltransferase 8	1	0	1	0	0	0	0	0	hsa-miR-103a	-0.09	0.51	2007, 2009	Sites in UTR
	ADD1	NM_001119	adducin 1 (alpha)	1	0	0	1	0	0	0	0	hsa-miR-103a	-0.09	0.51		Sites in UTR
	PAQR9	NM_198504	progestin and adipoQ receptor family member IX	1	0	0	1	0	0	0	0	hsa-miR-103a	-0.17	0.51		Sites in UTR
	AKAP12	NM_005100	A kinase (PRKA) anchor protein 12	1	0	1	0	0	0	0	0	hsa-miR-103a	-0.22	0.5		Sites in UTR
	NUDT8	NM_181843	nudix (nucleoside diphosphate linked moiety X)-type motif 8	1	0	0	1	0	0	0	0	hsa-miR-103a	-0.12	0.5		Sites in UTR
	ZNF687	NM_020832	zinc finger protein 687	1	0	0	1	0	0	0	0	hsa-miR-103a	-0.12	0.5	2007	Sites in UTR
	C2orf71	NM_001029883	chromosome 2 open reading frame 71	1	0	0	1	1	0	0	1	hsa-miR-103a	-0.11	0.5	2007, 2009	Sites in UTR
	UHMK1	NM_001184763	U2AF homology motif (UHM) kinase 1	1	0	1	0	2	0	2	0	hsa-miR-103a	-0.12	0.5		Sites in UTR
	PDCD10	NM_007217	programmed cell death 10	1	1	0	0	0	0	0	0	hsa-miR-103a	-0.43	0.5	2005, 2007, 2009	Sites in UTR
	PITPNA	NM_006224	phosphatidylinositol transfer protein, alpha	1	1	0	0	0	0	0	0	hsa-miR-103a	-0.17	0.5	2005, 2007, 2009	Sites in UTR
	ANKRD44	NM_001195144	ankyrin repeat domain 44	1	0	0	1	1	0	1	0	hsa-miR-103a	-0.14	0.5		Sites in UTR
	NEDD9	NM_001142393	neural precursor cell expressed, developmentally down-regulated 9	1	1	0	0	0	0	0	0	hsa-miR-103a	-0.41	0.5	2005, 2007, 2009	Sites in UTR
	ZC3H12B	NM_001010888	zinc finger CCCH-type containing 12B	1	0	1	0	0	0	0	0	hsa-miR-103a	> -0.02	0.5	2007, 2009	Sites in UTR
	REST	NM_001193508	RE1-silencing transcription factor	1	0	0	1	0	0	0	0	hsa-miR-103a	-0.1	0.5		Sites in UTR
	ELAVL3	NM_001420	ELAV (embryonic lethal, abnormal vision, Drosophila)-like 3 (Hu antigen C)	1	0	0	1	0	0	0	0	hsa-miR-103a	-0.05	0.5		Sites in UTR
	FLOT2	NM_004475	flotillin 2	1	1	0	0	0	0	0	0	hsa-miR-103a	-0.34	0.5	2005, 2007, 2009	Sites in UTR
	FAM38A	NM_001142864	family with sequence similarity 38, member A	1	0	1	0	0	0	0	0	hsa-miR-103a	-0.16	0.49		Sites in UTR
	ZBTB34	NM_001099270	zinc finger and BTB domain containing 34	1	0	1	0	1	0	0	1	hsa-miR-103a	-0.31	0.49	2009	Sites in UTR
	ABCF1	NM_001025091	ATP-binding cassette, sub-family F (GCN20), member 1	1	0	1	0	0	0	0	0	hsa-miR-103a	-0.16	0.49		Sites in UTR
	MAP4	NM_030885	microtubule-associated protein 4	1	0	0	1	0	0	0	0	hsa-miR-103a	-0.14	0.49	2009	Sites in UTR
	MTMR4	NM_004687	myotubularin related protein 4	1	0	1	0	0	0	0	0	hsa-miR-103a	-0.13	0.49	2005, 2007, 2009	Sites in UTR
	PPP2R5C	NM_001161725	protein phosphatase 2, regulatory subunit B', gamma	1	0	1	0	0	0	0	0	hsa-miR-103a	-0.07	0.49	2009	Sites in UTR
	VAMP1	NM_014231	vesicle-associated membrane protein 1 (synaptobrevin 1)	1	0	1	0	0	0	0	0	hsa-miR-103a	-0.2	0.49	2009	Sites in UTR
	GATAD2B	NM_020699	GATA zinc finger domain containing 2B	1	0	1	0	1	0	0	1	hsa-miR-103a	-0.23	0.49		Sites in UTR
	LRRC55	NM_001005210	leucine rich repeat containing 55	1	0	1	0	0	0	0	0	hsa-miR-103a	-0.12	0.49	2007, 2009	Sites in UTR
	ACTR2	NM_001005386	ARP2 actin-related protein 2 homolog (yeast)	1	0	1	0	1	0	0	1	hsa-miR-103a	-0.37	0.49	2009	Sites in UTR
[truncated: 19,031 more rows]

[truncated: 1 more sheets: targets]
